# Supplementary material for: Molecular Basis of the Slow Growth of Mycoplasma hominis on Different Energy Sources
Source: Front Cell Infect Microbiol. 2022 Jul 7;12:918557. doi: 10.3389/fcimb.2022.918557 (PMC9301678; doi:10.3389/fcimb.2022.918557)
Supplement: Supplementary file 2 [file Table_1.xlsx]

## Sheet: TableS1-Growthcurver Arguments
Parameters	Mho_Arg	Mho_Thym	Description of parameters
k	602	247	The carrying capacity parameter
k_se	14.5	15.6	The standard error of the carrying capacity parameter
k_p	3.07e-05	4.12e-06	The p value of the carrying capacity parameter
n0	0.0125	0.00312	The initial population size
n0_se	0.0163	0.0181	The standard error of the initial population
n0_p	0.497	0.869	The p value of the initial population size
r	0.406	0.279	The growth rate
r_se	0.0491	0.143	The standard error of the growth rate
r_p	0.0037	0.0987	The p value of the growthrate
sigma	20.1	29.3	Residual standard error from non-linear least squares fit of the model to the data
df	3	6	Degrees of freedom
t_mid	26.5	40.5	The time at the inflection point of the logistic curve (occurs at half of the carrying capacity
t_gen	1.71	2.49	The maximum doubling time, obtained by evaluating the the unrestrained growth of the population with growth rate r
auc_l	12931	12225	The area under the curve of the fitted logistic equation from time 0 to time t
auc_e	13092	12779	The area under the curve of the measurements

## Sheet: TableS2-Cq values
gDNA, ng	Log2 amount of gDNA	Cq_rep1	Cq_rep2	Cq_rep3	Mean_Cq	SD	Efficiency
30	4.90689	10.2599	10.3488	10.1406	10.2498	0.104466	105.706
15	3.90689	11.0603	10.96	10.742	10.9208	0.162747
7.5	2.90689	12.0428	12.0807	11.5468	11.8901	0.297884
3.75	1.90689	13.2481	13.1067	12.8989	13.0846	0.175668
1.875	0.906891	13.9707	14.0594	13.891	13.9737	0.0842476

## Sheet: TableS3-Up-regulated_proteins
Accession	Description		log2FC (Thym to Arg)	pvalue.adj	Final Prediction
WP_012855601.1	hypothetical protein		1.76903	0.00969641	CytoplasmicMembrane/Lipoprotein
WP_012855692.1	pyruvate kinase	pyk	1.71267	0.0210701	Cytoplasmic
WP_012855537.1	hypothetical protein		1.5641	0.0127628	CytoplasmicMembrane/Lipoprotein
WP_012855507.1	transcriptional regulator MraZ	mraZ	1.46973	0.00996241	Cytoplasmic
WP_012855710.1	ABC transporter ATP-binding protein		1.44446	0.0060362	Unknown/Cytoplasmic
WP_012855796.1	30S ribosome-binding factor RbfA	rbfA	1.27323	0.0143714	Cytoplasmic
WP_012855529.1	N(G) N(G)-dimethylarginine dimethylaminohydrolase	DDAH	1.10996	0.00478195	Cytoplasmic
WP_012855730.1	tRNA uridine-5-carboxymethylaminomethyl(34) synthesis GTPase MnmE	trme	1.05624	0.0288159	Cytoplasmic
WP_012855297.1	chaperone protein ClpB	clpB	1.04732	0.0378552	Cytoplasmic
WP_012855435.1	hypothetical protein		0.989714	0.0477374	Unknown/Cytoplasmic
WP_012855457.1	NAD(+) synthase	nadE	0.924638	0.00782656	Unknown/Cytoplasmic
WP_012855371.1	hypothetical protein		0.87994	0.0325649	CytoplasmicMembrane
WP_012855709.1	hypothetical protein		0.87919	0.00782656	CytoplasmicMembrane
WP_012855608.1	thymidine phosphorylase	deoA	0.843012	0.00782656	Cytoplasmic
WP_012855370.1	NUDIX domain-containing protein		0.831368	0.0369088	Unknown/Cytoplasmic
WP_012855640.1	DUF885 domain-containing protein	p12	0.796759	0.00455432	CytoplasmicMembrane/Lipoprotein
WP_012855422.1	30S ribosomal protein S12	rpsL	0.78097	0.0263501	Cytoplasmic
WP_012855390.1	single-stranded DNA-binding protein	ssb	0.74427	0.0477374	Cytoplasmic
WP_012855783.1	type I glyceraldehyde-3-phosphate dehydrogenase	gap	0.744239	0.0210701	Cytoplasmic
WP_012855759.1	serine/threonine-protein phosphatase		0.668938	0.0321818	Cytoplasmic
WP_012855649.1	protein LemA	lemA	0.638202	0.00969641	CytoplasmicMembrane with large inside and small outside fragment
WP_012855632.1	lactate dehydrogenase	ldh	0.635818	0.00782656	CytoplasmicMembrane/Surfaced
WP_012855504.1	cell division protein FtsZ	ftsZ	0.629466	0.00782656	Cytoplasmic

## Sheet: TableS4-Down-regulated_proteins
Accession	Description	Gene name	log2FC (Thym to Arg)	pvalue.adj	Final Prediction
WP_012855350.1	hypothetical protein		-3.49358	0.0170127	CytoplasmicMembrane/Lipoprotein
WP_012855645.1	hypothetical protein		-2.55197	0.00455432	CytoplasmicMembrane/Large Outside fragment
WP_012855696.1	tRNA lysidine(34) synthetase TilS	tilS	-2.49324	0.0166277	CytoplasmicMembrane(?)
WP_012855794.1	DUF448 domain-containing protein		-2.04847	0.0108345	Unknown/Cytoplasmic
WP_012855495.1	signal recognition particle protein	ffh	-1.88967	0.00096704	Cytoplasmic
WP_012855355.1	hypothetical protein		-1.73906	0.0369088	CytoplasmicMembrane/Lipoprotein
WP_012855523.1	hypothetical protein		-1.68957	0.00782656	CytoplasmicMembrane/Lipoprotein
WP_012855438.1	peptide chain release factor N(5)-glutamine methyltransferase	hemK	-1.53336	0.0226628	Cytoplasmic
WP_012855409.1	Holliday junction resolvase RuvX		-1.35621	0.0325649	Cytoplasmic
WP_012855576.1	hypothetical protein		-1.32577	0.0225743	CytoplasmicMembrane/Lipoprotein
WP_012855580.1	signal peptidase II	lspA	-1.30324	0.0211298	CytoplasmicMembrane
WP_012855378.1	30S ribosomal protein S20	rpsT	-1.26481	0.0225743	Cytoplasmic
WP_012855512.1	tRNA pseudouridine(55) synthase TruB	truB	-1.13173	0.0170127	Cytoplasmic
WP_041359577.1	hypothetical protein		-1.1072	0.0238601	Unknown/Cytoplasmic
WP_012855595.1	putative immunoglobulin-blocking virulence protein		-1.10553	0.00969641	CytoplasmicMembrane/Large Outside fragment
WP_012855502.1	16S rRNA (uracil(1498)-N(3))-methyltransferase	rsmE	-1.08769	0.00811968	Unknown/Cytoplasmic
WP_012855334.1	hypothetical protein		-1.07504	0.0260914	Cytoplasmic
WP_012855765.1	hypothetical protein		-1.04515	0.0283668	Cytoplasmic
WP_012855634.1	hypothetical protein	rpsA	-1.02011	0.0442073	Unknown/Cytoplasmic
WP_012855289.1	ribosomal RNA small subunit methyltransferase A	rsmA	-1.01735	0.017659	Cytoplasmic
WP_012855552.1	translation initiation factor IF-1	infA	-1.00088	0.0188422	Cytoplasmic
WP_080569060.1	hypothetical protein		-0.993732	0.0154808	CytoplasmicMembrane/Lipoprotein
WP_012855725.1	RDD family protein		-0.988423	0.0108345	CytoplasmicMembrane
WP_012855798.1	23S rRNA (pseudouridine(1915)-N(3))-methyltransferase RlmH	rlmH	-0.987289	0.0234858	Unknown/Cytoplasmic
WP_012855323.1	hypothetical protein		-0.97626	0.00969641	CytoplasmicMembrane
WP_012855591.1	hypothetical protein		-0.962542	0.0283668	Unknown/Cytoplasmic
WP_012855419.1	hypothetical protein		-0.960909	0.0112971	CytoplasmicMembrane
WP_012855290.1	TatD family deoxyribonuclease		-0.943366	0.0276018	Cytoplasmic
WP_012855740.1	hypothetical protein		-0.941741	0.0325833	Cytoplasmic
WP_012855655.1	2 3-bisphosphoglycerate-independent phosphoglycerate mutase	gpmI	-0.922509	0.0173761	Cytoplasmic
WP_012855721.1	spermidine/putrescine ABC transporter permease	potC	-0.910219	0.0260914	CytoplasmicMembrane
WP_012855514.1	RNA methyltransferase		-0.875594	0.0322493	Unknown/Cytoplasmic
WP_012855699.1	tRNA (guanosine(46)-N7)-methyltransferase TrmB	trmB	-0.868063	0.00969641	Unknown/Cytoplasmic
WP_012855694.1	exodeoxyribonuclease V subunit alpha	recD	-0.863213	0.003338	Unknown/Cytoplasmic
WP_012855376.1	DNA polymerase III subunit	dnaH	-0.857826	0.00782656	Unknown/Cytoplasmic
WP_012855403.1	nicotinate (nicotinamide) nucleotide adenylyltransferase	nadD	-0.8539	0.00969641	Cytoplasmic
WP_012855518.1	hypothetical protein		-0.852896	0.0350302	CytoplasmicMembrane
WP_012855497.1	ribosome biogenesis GTPase YlqF		-0.852042	0.00438391	Unknown/Cytoplasmic
WP_012855743.1	ribonuclease III	rnc	-0.849814	0.0238601	Cytoplasmic
WP_080569061.1	hypothetical protein		-0.823559	0.0264273	Unknown/Cytoplasmic
WP_012855642.1	adenine phosphoribosyltransferase	apt	-0.820257	0.0369088	Cytoplasmic
WP_012855625.1	hypothetical protein		-0.80674	0.0369088	Unknown/Cytoplasmic
WP_012855662.1	RpiB/LacA/LacB family sugar-phosphate isomerase	rpiB	-0.806483	0.00782656	Cytoplasmic
WP_012855553.1	type I methionyl aminopeptidase	map	-0.784608	0.00782656	Cytoplasmic
WP_012855453.1	alcohol dehydrogenase		-0.772779	0.0164788	Cytoplasmic
WP_012855413.1	tRNA1(Val) (adenine(37)-N6)-methyltransferase	probably trmN	-0.768231	0.0365758	Unknown/Cytoplasmic
WP_041359585.1	hypothetical protein		-0.75528	0.011433	Unknown/Cytoplasmic
WP_012855437.1	peptide chain release factor 1	prfA	-0.738999	0.0225743	Cytoplasmic
WP_020002555.1	DUF402 domain-containing protein		-0.736142	0.0210701	Unknown/Cytoplasmic
WP_012855471.1	hypoxanthine phosphoribosyltransferase	hpt	-0.73403	0.0210701	Cytoplasmic
WP_012855470.1	deoxyguanosine kinase	dgk	-0.731183	0.0264273	Unknown/Cytoplasmic
WP_012855542.1	DNA-directed RNA polymerase subunit beta'	rpoC	-0.729734	0.0477374	Unknown/Cytoplasmic
WP_012855402.1	DNA polymerase IV	mucB	-0.727185	0.003338	Cytoplasmic
WP_012855668.1	YihA family ribosome biogenesis GTP-binding protein	engB	-0.726182	0.0210583	Unknown/Cytoplasmic
WP_012855539.1	DegV family EDD domain-containing protein		-0.717975	0.0403048	Unknown/Cytoplasmic
WP_012855628.1	16S rRNA (guanine(527)-N(7))-methyltransferase RsmG	gidB	-0.716522	0.00782656	Unknown/Cytoplasmic
WP_012855399.1	TlyA family rRNA (cytidine-2'-O)-methyltransferase	tlyA	-0.710493	0.0238601	Cytoplasmic
WP_012855757.1	16S rRNA (guanine(966)-N(2))-methyltransferase RsmD	probably rsmD	-0.702596	0.0477374	Cytoplasmic
WP_012855626.1	ABC transporter ATP-binding protein		-0.696592	0.0220549	Unknown/Cytoplasmic
WP_012855316.1	1-acyl-sn-glycerol-3-phosphate acyltransferase	plsC	-0.696262	0.0220549	CytoplasmicMembrane
WP_012855477.1	NAD-dependent DNA ligase LigA	ligA	-0.691106	0.0234302	Cytoplasmic
WP_012855356.1	hypothetical protein	P80	-0.673158	0.0210701	CytoplasmicMembraner/Lipoprotein
WP_012855433.1	rRNA pseudouridine synthase	rluB	-0.649272	0.0350302	Cytoplasmic
WP_012855418.1	RluA family pseudouridine synthase	rluD	-0.648308	0.017987	Cytoplasmic
WP_012855592.1	hypothetical protein		-0.635524	0.00782656	Unknown/Cytoplasmic
WP_012855641.1	oligoendopeptidase F	pepF	-0.632083	0.00969641	Cytoplasmic
WP_012855532.1	XRE family transcriptional regulator		-0.625115	0.0365758	Cytoplasmic
WP_012855408.1	alanine--tRNA ligase	alaS	-0.622777	0.00782656	Unknown/Cytoplasmic
WP_012855717.1	GTPase Era	era	-0.62097	0.036115	Unknown/Cytoplasmic
WP_012855330.1	Lmp1 protein	lmp1	-0.611879	0.00902836	CytoplasmicMembrane/Large Outside fragment
WP_012855582.1	leucine--tRNA ligase	leuS	-0.610332	0.0325833	Cytoplasmic

## Sheet: TableS5-InterProScan_output
Accession	up or down	Len, bp	Data Base	Data Base Feature ID	Data Base Feature Description	start	end	e-value		Interproscan ID	Description
WP_012855660.1		275	Gene3D	G3DSA:3,20,190,10	-	2	131	4.2e-28	T	IPR035937	MutM-like, N-terminal
WP_012855660.1		275	CDD	cd08966	EcFpg-like_N	2	122	1.93953e-45	T
WP_012855660.1		275	Pfam	PF01149	Formamidopyrimidine-DNA glycosylase N-terminal domain	1	117	1.3e-22	T	IPR012319	Formamidopyrimidine-DNA glycosylase, catalytic domain
WP_012855660.1		275	SMART	SM01232	H2TH_2	135	225	6.1e-37	T	IPR015886	DNA glycosylase/AP lyase, H2TH DNA-binding
WP_012855660.1		275	Gene3D	G3DSA:1,10,8,50	-	136	273	3.6e-40	T
WP_012855660.1		275	Pfam	PF06831	Formamidopyrimidine-DNA glycosylase H2TH domain	135	221	2.7e-26	T	IPR015886	DNA glycosylase/AP lyase, H2TH DNA-binding
WP_012855660.1		275	TIGRFAM	TIGR00577	fpg: DNA-formamidopyrimidine glycosylase	1	272	1e-79	T	IPR020629	Formamidopyrimidine-DNA glycosylase
WP_012855660.1		275	Pfam	PF06827	Zinc finger found in FPG and IleRS	246	274	8.6e-09	T	IPR010663	Zinc finger, FPG/IleRS-type
WP_012855660.1		275	ProSiteProfiles	PS51068	Formamidopyrimidine-DNA glycosylase catalytic domain profile,	2	116	23.998	T	IPR012319	Formamidopyrimidine-DNA glycosylase, catalytic domain
WP_012855660.1		275	ProSiteProfiles	PS51066	Zinc finger FPG-type profile,	239	273	01,10,1947	T	IPR000214	Zinc finger, DNA glycosylase/AP lyase-type
WP_012855660.1		275	SUPERFAMILY	SSF81624	N-terminal domain of MutM-like DNA repair proteins	2	139	3.14e-31	T	IPR035937	MutM-like, N-terminal
WP_012855660.1		275	SUPERFAMILY	SSF57716	Glucocorticoid receptor-like (DNA-binding domain)	223	273	8.56e-11	T
WP_012855660.1		275	SMART	SM00898	Fapy_DNA_glyco_2	2	119	4.6e-28	T	IPR012319	Formamidopyrimidine-DNA glycosylase, catalytic domain
WP_012855660.1		275	Coils	Coil	Coil	196	216	-	T
WP_012855660.1		275	SUPERFAMILY	SSF46946	S13-like H2TH domain	135	221	4.71e-27	T	IPR010979	Ribosomal protein S13-like, H2TH
WP_012855593.1		167	Pfam	PF10896	Protein of unknown function (DUF2714)	18	160	2e-47	T	IPR021222	Protein of unknown function DUF2714
WP_012855550.1		122	Coils	Coil	Coil	31	66	-	T
WP_012855550.1		122	ProSiteProfiles	PS50159	Ribosomal protein S13 family profile,	4	111	40.039	T	IPR001892	Ribosomal protein S13
WP_012855550.1		122	Hamap	MF_01315	30S ribosomal protein S13 [rpsM],	1	118	27.154	T	IPR001892	Ribosomal protein S13
WP_012855550.1		122	TIGRFAM	TIGR03631	uS13_bact: ribosomal protein uS13	3	114	2.3e-49	T	IPR019980	Ribosomal protein S13, bacterial-type
WP_012855550.1		122	Gene3D	G3DSA:1,10,8,50	-	1	71	1.5e-27	T
WP_012855550.1		122	Gene3D	G3DSA:4,10,910,10	30s ribosomal protein s13	72	122	2.4e-25	T	IPR027437	30s ribosomal protein S13, C-terminal
WP_012855550.1		122	MobiDBLite	mobidb-lite	consensus disorder prediction	91	122	-	T
WP_012855550.1		122	Pfam	PF00416	Ribosomal protein S13/S18	60	108	1.7e-17	T	IPR001892	Ribosomal protein S13
WP_012855550.1		122	ProSitePatterns	PS00646	Ribosomal protein S13 signature,	87	100	-	T	IPR018269	Ribosomal protein S13, conserved site
WP_012855550.1		122	SUPERFAMILY	SSF46946	S13-like H2TH domain	2	120	1.31e-43	T	IPR010979	Ribosomal protein S13-like, H2TH
WP_012855550.1		122	PIRSF	PIRSF002134	RPS13p_RPS13a_RPS18e_RPS13o	1	122	1e-43	T	IPR001892	Ribosomal protein S13
WP_012855672.1		361	Pfam	PF05343	M42 glutamyl aminopeptidase	48	342	7.1e-90	T	IPR008007	Peptidase M42
WP_012855672.1		361	SUPERFAMILY	SSF53187	Zn-dependent exopeptidases	7	356	3.77e-61	T
WP_012855672.1		361	Gene3D	G3DSA:3,40,630,10	Zn peptidases	13	342	7.6e-92	T
WP_012855672.1		361	Coils	Coil	Coil	360	361	-	T
WP_012855672.1		361	CDD	cd05656	M42_Frv	9	347	4.10476e-150	T
WP_012855672.1		361	Gene3D	G3DSA:2,40,30,40	Aminopeptidase/glucanase lid domain; domain 2	73	166	7.6e-92	T	IPR023367	Peptidase M42, domain 2
WP_012855672.1		361	SUPERFAMILY	SSF101821	Aminopeptidase/glucanase lid domain	74	184	7.94e-25	T
WP_012855672.1		361	PIRSF	PIRSF001123	PepA_GA	4	361	2.2e-111	T	IPR008007	Peptidase M42
WP_012855387.1		185	Pfam	PF01327	Polypeptide deformylase	8	174	2.5e-37	T	IPR023635	Peptide deformylase
WP_012855387.1		185	PRINTS	PR01576	Peptide deformylase signature	45	74	2.5e-15	T	IPR023635	Peptide deformylase
WP_012855387.1		185	PRINTS	PR01576	Peptide deformylase signature	143	172	2.5e-15	T	IPR023635	Peptide deformylase
WP_012855387.1		185	PRINTS	PR01576	Peptide deformylase signature	123	141	2.5e-15	T	IPR023635	Peptide deformylase
WP_012855387.1		185	SUPERFAMILY	SSF56420	Peptide deformylase	8	181	3.01e-40	T	IPR036821	Peptide deformylase superfamily
WP_012855387.1		185	Hamap	MF_00163	Peptide deformylase [def],	5	185	21.997	T	IPR023635	Peptide deformylase
WP_012855387.1		185	Gene3D	G3DSA:3,90,45,10	Peptide Deformylase	2	185	3.6e-45	T	IPR036821	Peptide deformylase superfamily
WP_012855387.1		185	CDD	cd00487	Pep_deformylase	9	166	4.20336e-36	T	IPR023635	Peptide deformylase
WP_012855387.1		185	PIRSF	PIRSF004749	Pep_def	2	183	1.4e-34	T	IPR023635	Peptide deformylase
WP_012855387.1		185	TIGRFAM	TIGR00079	pept_deformyl: peptide deformylase	8	181	2.8e-35	T	IPR023635	Peptide deformylase
WP_012855648.1		626	Coils	Coil	Coil	53	73	-	T
WP_012855730.1		448	Gene3D	G3DSA:1,20,120,430	TrmE connector domain	125	448	7.9e-82	T	IPR027368	tRNA modification GTPase MnmE domain 2
WP_012855730.1		448	Gene3D	G3DSA:3,40,50,300	-	221	375	7.9e-82	T
WP_012855730.1		448	TIGRFAM	TIGR00231	small_GTP: small GTP-binding protein domain	219	344	1.4e-24	T	IPR005225	Small GTP-binding protein domain
WP_012855730.1		448	Pfam	PF01926	50S ribosome-binding GTPase	222	335	3.3e-24	T	IPR006073	GTP binding domain
WP_012855730.1		448	Hamap	MF_00379	tRNA modification GTPase MnmE [mnmE],	7	448	29.266	T	IPR004520	tRNA modification GTPase MnmE
WP_012855730.1		448	Pfam	PF10396	GTP-binding protein TrmE N-terminus	8	123	1.1e-38	T	IPR018948	GTP-binding protein TrmE, N-terminal
WP_012855730.1		448	TIGRFAM	TIGR00450	mnmE_trmE_thdF: tRNA modification GTPase TrmE	17	448	5.2e-111	T	IPR004520	tRNA modification GTPase MnmE
WP_012855730.1		448	CDD	cd04164	trmE	220	367	1.55071e-55	T	IPR031168	TrmE-type guanine nucleotide-binding domain
WP_012855730.1		448	Gene3D	G3DSA:3,30,1360,120	Probable tRNA modification gtpase trme; domain 1	1	123	1.1e-37	T	IPR027266	GTP-binding protein TrmE/Glycine cleavage system T protein, domain 1
WP_012855730.1		448	ProSiteProfiles	PS51709	TrmE-type guanine nucleotide-binding (G) domain profile,	220	370	50.511	T	IPR031168	TrmE-type guanine nucleotide-binding domain
WP_012855730.1		448	SUPERFAMILY	SSF52540	P-loop containing nucleoside triphosphate hydrolases	77	353	2.5e-35	T	IPR027417	P-loop containing nucleoside triphosphate hydrolase
WP_012855730.1		448	Pfam	PF12631	MnmE helical domain	126	445	7.8e-40	T	IPR025867	MnmE, helical domain
WP_012855308.1		489	MobiDBLite	mobidb-lite	consensus disorder prediction	115	129	-	T
WP_012855308.1		489	MobiDBLite	mobidb-lite	consensus disorder prediction	38	84	-	T
WP_012855308.1		489	Gene3D	G3DSA:3,60,10,10	-	369	489	1.4e-19	T	IPR036691	Endonuclease/exonuclease/phosphatase superfamily
WP_012855308.1		489	Gene3D	G3DSA:3,60,10,10	-	110	341	2.1e-14	T	IPR036691	Endonuclease/exonuclease/phosphatase superfamily
WP_012855308.1		489	MobiDBLite	mobidb-lite	consensus disorder prediction	38	133	-	T
WP_012855308.1		489	MobiDBLite	mobidb-lite	consensus disorder prediction	85	114	-	T
WP_012855308.1		489	SUPERFAMILY	SSF56219	DNase I-like	369	476	9.55e-09	T	IPR036691	Endonuclease/exonuclease/phosphatase superfamily
WP_012855482.1		493	SUPERFAMILY	SSF51445	(Trans)glycosidases	2	407	6.21e-10	T	IPR017853	Glycoside hydrolase superfamily
WP_020002664.1		74	Pfam	PF00550	Phosphopantetheine attachment site	8	67	3.7e-10	T	IPR009081	Phosphopantetheine binding ACP domain
WP_020002664.1		74	Gene3D	G3DSA:1,10,1200,10	-	1	74	5.5e-15	T	IPR036736	ACP-like superfamily
WP_020002664.1		74	SUPERFAMILY	SSF47336	ACP-like	22	71	1.57e-12	T	IPR036736	ACP-like superfamily
WP_020002664.1		74	ProSiteProfiles	PS50075	Carrier protein (CP) domain profile,	1	72	16.222	T	IPR009081	Phosphopantetheine binding ACP domain
WP_012855534.1		85	ProSitePatterns	PS00732	Ribosomal protein S16 signature,	2	11	-	T	IPR020592	Ribosomal protein S16, conserved site
WP_012855534.1		85	Gene3D	G3DSA:3,30,1320,10	-	1	85	3.3e-28	T	IPR023803	Ribosomal protein S16 domain superfamily
WP_012855534.1		85	Hamap	MF_00385	30S ribosomal protein S16 [rpsP],	1	74	21.824	T	IPR000307	Ribosomal protein S16
WP_012855534.1		85	Pfam	PF00886	Ribosomal protein S16	8	64	3.3e-18	T	IPR000307	Ribosomal protein S16
WP_012855534.1		85	TIGRFAM	TIGR00002	S16: ribosomal protein bS16	2	75	5.7e-29	T	IPR000307	Ribosomal protein S16
WP_012855534.1		85	SUPERFAMILY	SSF54565	Ribosomal protein S16	1	79	9.94e-28	T	IPR023803	Ribosomal protein S16 domain superfamily
WP_012855793.1		546	Coils	Coil	Coil	133	153	-	T
WP_012855793.1		546	Pfam	PF13184	NusA-like KH domain	261	329	3e-20	T	IPR025249	KH domain, NusA-like
WP_012855793.1		546	Gene3D	G3DSA:3,30,300,20	-	230	311	7.3e-24	T	IPR015946	K homology domain-like, alpha/beta
WP_012855793.1		546	SUPERFAMILY	SSF54814	Prokaryotic type KH domain (KH-domain type II)	313	379	5.04e-10	T	IPR009019	K homology domain superfamily, prokaryotic type
WP_012855793.1		546	TIGRFAM	TIGR01953	NusA: transcription termination factor NusA	25	379	1.4e-82	T	IPR010213	Transcription termination factor NusA
WP_012855793.1		546	Coils	Coil	Coil	214	234	-	T
WP_012855793.1		546	SUPERFAMILY	SSF69705	Transcription factor NusA, N-terminal domain	23	154	1.1e-16	T	IPR036555	NusA, N-terminal domain superfamily
WP_012855793.1		546	Coils	Coil	Coil	498	518	-	T
WP_012855793.1		546	SUPERFAMILY	SSF54814	Prokaryotic type KH domain (KH-domain type II)	234	312	5.82e-19	T	IPR009019	K homology domain superfamily, prokaryotic type
WP_012855793.1		546	CDD	cd02134	NusA_KH	314	376	1.79943e-11	T
WP_012855793.1		546	Gene3D	G3DSA:3,30,300,20	-	312	476	8.1e-21	T	IPR015946	K homology domain-like, alpha/beta
WP_012855793.1		546	ProSiteProfiles	PS50126	S1 domain profile,	164	231	10.122	T	IPR003029	S1 domain
WP_012855793.1		546	SMART	SM00316	S1_6	162	231	0.0014	T	IPR022967	RNA-binding domain, S1
WP_012855793.1		546	Hamap	MF_00945_B	Transcription termination/antitermination protein NusA [nusA],	22	407	21.229	T	IPR030842	Transcription termination/antitermination protein NusA, bacterial
WP_012855793.1		546	Pfam	PF08529	NusA N-terminal domain	24	153	3.6e-16	T	IPR013735	Transcription factor NusA, N-terminal
WP_012855793.1		546	SUPERFAMILY	SSF50249	Nucleic acid-binding proteins	144	231	6.95e-06	T	IPR012340	Nucleic acid-binding, OB-fold
WP_012855793.1		546	Coils	Coil	Coil	468	488	-	T
WP_012855793.1		546	MobiDBLite	mobidb-lite	consensus disorder prediction	471	546	-	T
WP_012855793.1		546	Gene3D	G3DSA:3,30,1480,10	Transcription factor NusA	21	157	1.1e-14	T	IPR036555	NusA, N-terminal domain superfamily
WP_012855595.1	down	770	Coils	Coil	Coil	770	770	-	T
WP_012855595.1	down	770	MobiDBLite	mobidb-lite	consensus disorder prediction	82	101	-	T
WP_012855595.1	down	770	TIGRFAM	TIGR04524	mycoplas_M_dom: IgG-blocking virulence domain	346	611	4e-38	T	IPR030942	IgG-blocking virulence domain
WP_012855595.1	down	770	MobiDBLite	mobidb-lite	consensus disorder prediction	70	150	-	T
WP_012855595.1	down	770	MobiDBLite	mobidb-lite	consensus disorder prediction	111	138	-	T
WP_012855595.1	down	770	TIGRFAM	TIGR04526	predic_Ig_block: putative immunoglobulin-blocking virulence protein	6	750	2e-230	T	IPR030941	Putative immunoglobulin-blocking virulence protein
WP_012855743.1	down	231	Gene3D	G3DSA:1,10,1520,10	-	24	161	3.5e-31	T	IPR036389	Ribonuclease III, endonuclease domain superfamily
WP_012855743.1	down	231	SMART	SM00535	riboneu5	29	160	4.7e-26	T	IPR000999	Ribonuclease III domain
WP_012855743.1	down	231	Hamap	MF_00104	Ribonuclease 3 [rnc],	12	225	22.333	T	IPR011907	Ribonuclease III
WP_012855743.1	down	231	ProSiteProfiles	PS50137	Double stranded RNA-binding domain (dsRBD) profile,	165	230	14.563	T	IPR014720	Double-stranded RNA-binding domain
WP_012855743.1	down	231	SMART	SM00358	DRBM_3	166	229	1.9e-08	T	IPR014720	Double-stranded RNA-binding domain
WP_012855743.1	down	231	Pfam	PF14622	Ribonuclease-III-like	32	151	3.5e-19	T	IPR000999	Ribonuclease III domain
WP_012855743.1	down	231	SUPERFAMILY	SSF69065	RNase III domain-like	19	158	2.27e-32	T	IPR036389	Ribonuclease III, endonuclease domain superfamily
WP_012855743.1	down	231	CDD	cd00048	DSRM	165	228	2.95145e-11	T	IPR014720	Double-stranded RNA-binding domain
WP_012855743.1	down	231	ProSiteProfiles	PS50142	Ribonuclease III family domain profile,	9	139	31.004	T	IPR000999	Ribonuclease III domain
WP_012855743.1	down	231	CDD	cd00593	RIBOc	34	158	1.22943e-34	T	IPR000999	Ribonuclease III domain
WP_012855743.1	down	231	Gene3D	G3DSA:3,30,160,20	-	162	231	5.8e-16	T
WP_012855743.1	down	231	SUPERFAMILY	SSF54768	dsRNA-binding domain-like	123	228	3.77e-14	T
WP_012855743.1	down	231	TIGRFAM	TIGR02191	RNaseIII: ribonuclease III	20	228	2.1e-51	T	IPR011907	Ribonuclease III
WP_012855743.1	down	231	Pfam	PF00035	Double-stranded RNA binding motif	166	227	1.5e-10	T	IPR014720	Double-stranded RNA-binding domain
WP_012855406.1		119	TIGRFAM	TIGR01032	rplT_bact: ribosomal protein bL20	1	113	1.2e-44	T	IPR005813	Ribosomal protein L20
WP_012855406.1		119	Hamap	MF_00382	50S ribosomal protein L20 [rplT],	1	114	26.982	T	IPR005813	Ribosomal protein L20
WP_012855406.1		119	Pfam	PF00453	Ribosomal protein L20	2	108	7.5e-43	T	IPR005813	Ribosomal protein L20
WP_012855406.1		119	Gene3D	G3DSA:1,10,720,90	-	1	54	2.7e-19	T
WP_012855406.1		119	PRINTS	PR00062	Ribosomal protein L20 signature	41	70	9.3e-37	T	IPR005813	Ribosomal protein L20
WP_012855406.1		119	PRINTS	PR00062	Ribosomal protein L20 signature	74	100	9.3e-37	T	IPR005813	Ribosomal protein L20
WP_012855406.1		119	PRINTS	PR00062	Ribosomal protein L20 signature	11	40	9.3e-37	T	IPR005813	Ribosomal protein L20
WP_012855406.1		119	Gene3D	G3DSA:1,10,1900,20	Ribosomal protein L20	55	118	1.4e-28	T	IPR035566	Ribosomal protein L20, C-terminal
WP_012855406.1		119	CDD	cd07026	Ribosomal_L20	5	110	9.76946e-48	T	IPR005813	Ribosomal protein L20
WP_012855406.1		119	ProSitePatterns	PS00937	Ribosomal protein L20 signature,	53	69	-	T	IPR005813	Ribosomal protein L20
WP_012855406.1		119	SUPERFAMILY	SSF74731	Ribosomal protein L20	1	116	9.42e-45	T	IPR035566	Ribosomal protein L20, C-terminal
WP_012855678.1		488	CDD	cd04322	LysRS_N	58	160	4.04281e-42	T
WP_012855678.1		488	Pfam	PF01336	OB-fold nucleic acid binding domain	61	132	6.6e-07	T	IPR004365	OB-fold nucleic acid binding domain, AA-tRNA synthetase-type
WP_012855678.1		488	CDD	cd00775	LysRS_core	163	486	0	T	IPR018149	Lysyl-tRNA synthetase, class II, C-terminal
WP_012855678.1		488	TIGRFAM	TIGR00499	lysS_bact: lysine--tRNA ligase	5	486	8.7e-186	T	IPR002313	Lysine-tRNA ligase, class II
WP_012855678.1		488	Gene3D	G3DSA:3,30,930,10	Bira Bifunctional Protein; Domain 2	144	488	8.8e-120	T
WP_012855678.1		488	ProSiteProfiles	PS50862	Aminoacyl-transfer RNA synthetases class-II family profile,	170	482	23.635	T	IPR006195	Aminoacyl-tRNA synthetase, class II
WP_012855678.1		488	Hamap	MF_00252	Lysine--tRNA ligase [lysS],	11	488	40.234	T	IPR002313	Lysine-tRNA ligase, class II
WP_012855678.1		488	Gene3D	G3DSA:2,40,50,140	-	5	141	8.1e-31	T
WP_012855678.1		488	PRINTS	PR00982	Lysyl-tRNA synthetase signature	185	195	1.9e-35	T	IPR018149	Lysyl-tRNA synthetase, class II, C-terminal
WP_012855678.1		488	PRINTS	PR00982	Lysyl-tRNA synthetase signature	230	243	1.9e-35	T	IPR018149	Lysyl-tRNA synthetase, class II, C-terminal
WP_012855678.1		488	PRINTS	PR00982	Lysyl-tRNA synthetase signature	201	217	1.9e-35	T	IPR018149	Lysyl-tRNA synthetase, class II, C-terminal
WP_012855678.1		488	PRINTS	PR00982	Lysyl-tRNA synthetase signature	369	385	1.9e-35	T	IPR018149	Lysyl-tRNA synthetase, class II, C-terminal
WP_012855678.1		488	PRINTS	PR00982	Lysyl-tRNA synthetase signature	248	265	1.9e-35	T	IPR018149	Lysyl-tRNA synthetase, class II, C-terminal
WP_012855678.1		488	SUPERFAMILY	SSF55681	Class II aaRS and biotin synthetases	148	484	3.58e-111	T
WP_012855678.1		488	SUPERFAMILY	SSF50249	Nucleic acid-binding proteins	3	141	1.3e-30	T	IPR012340	Nucleic acid-binding, OB-fold
WP_012855678.1		488	Pfam	PF00152	tRNA synthetases class II (D, K and N)	149	484	1.3e-74	T	IPR004364	Aminoacyl-tRNA synthetase, class II (D/K/N)
WP_012855678.1		488	Coils	Coil	Coil	420	440	-	T
WP_012855678.1		488	Coils	Coil	Coil	2	22	-	T
WP_012855283.1		109	Hamap	MF_00227	Ribonuclease P protein component [rnpA],	2	108	12.708	T	IPR000100	Ribonuclease P
WP_012855283.1		109	Pfam	PF00825	Ribonuclease P	3	105	1.2e-20	T	IPR000100	Ribonuclease P
WP_012855283.1		109	TIGRFAM	TIGR00188	rnpA: ribonuclease P protein component	4	106	9.6e-17	T	IPR000100	Ribonuclease P
WP_012855283.1		109	Gene3D	G3DSA:3,30,230,10	-	1	107	6.3e-18	T	IPR014721	Ribosomal protein S5 domain 2-type fold, subgroup
WP_012855283.1		109	SUPERFAMILY	SSF54211	Ribosomal protein S5 domain 2-like	2	105	3.29e-19	T	IPR020568	Ribosomal protein S5 domain 2-type fold
WP_012855364.1		147	Pfam	PF00298	Ribosomal protein L11, RNA binding domain	68	135	7.2e-22	T	IPR020783	Ribosomal protein L11, C-terminal
WP_012855364.1		147	Pfam	PF03946	Ribosomal protein L11, N-terminal domain	2	62	3.5e-20	T	IPR020784	Ribosomal protein L11, N-terminal
WP_012855364.1		147	Hamap	MF_00736	50S ribosomal protein L11 [rplK],	5	137	24.296	T	IPR000911	Ribosomal protein L11/L12
WP_012855364.1		147	ProSitePatterns	PS00359	Ribosomal protein L11 signature,	122	137	-	T	IPR020785	Ribosomal protein L11, conserved site
WP_012855364.1		147	SMART	SM00649	rl11c	9	136	8.2e-56	T	IPR000911	Ribosomal protein L11/L12
WP_012855364.1		147	Gene3D	G3DSA:3,30,1550,10	Ribosomal protein L11	2	66	2e-20	T	IPR036796	Ribosomal protein L11/L12, N-terminal domain superfamily
WP_012855364.1		147	CDD	cd00349	Ribosomal_L11	11	135	6.46785e-56	T	IPR000911	Ribosomal protein L11/L12
WP_012855364.1		147	SUPERFAMILY	SSF54747	Ribosomal L11/L12e N-terminal domain	3	65	1.96e-19	T	IPR036796	Ribosomal protein L11/L12, N-terminal domain superfamily
WP_012855364.1		147	TIGRFAM	TIGR01632	L11_bact: ribosomal protein uL11	3	136	3.6e-47	T	IPR006519	Ribosomal protein L11, bacterial-type
WP_012855364.1		147	SUPERFAMILY	SSF46906	Ribosomal protein L11, C-terminal domain	63	136	1.83e-22	T	IPR036769	Ribosomal protein L11, C-terminal domain superfamily
WP_012855364.1		147	Gene3D	G3DSA:1,10,10,250	-	68	136	6.7e-25	T	IPR036769	Ribosomal protein L11, C-terminal domain superfamily
WP_012855320.1		100	SUPERFAMILY	SSF141000	Glu-tRNAGln amidotransferase C subunit	2	96	5.23e-10	T	IPR036113	Glu-tRNAGln amidotransferase superfamily, subunit C
WP_012855320.1		100	Gene3D	G3DSA:1,10,20,60	-	1	96	8.7e-08	T	IPR036113	Glu-tRNAGln amidotransferase superfamily, subunit C
WP_012855320.1		100	Pfam	PF02686	Glu-tRNAGln amidotransferase C subunit	26	91	1.6e-08	T	IPR003837	Glu-tRNAGln amidotransferase C subunit
WP_012855690.1		477	SUPERFAMILY	SSF55681	Class II aaRS and biotin synthetases	12	276	1.71e-74	T
WP_012855690.1		477	SUPERFAMILY	SSF52954	Class II aaRS ABD-related	278	401	2.62e-24	T
WP_012855690.1		477	Pfam	PF03129	Anticodon binding domain	297	378	2.9e-12	T	IPR004154	Anticodon-binding
WP_012855690.1		477	Hamap	MF_01571	Proline--tRNA ligase [proS],	7	477	40.265	T	IPR004499	Proline-tRNA ligase, class IIa, archaeal-type
WP_012855690.1		477	Gene3D	G3DSA:3,30,930,10	Bira Bifunctional Protein; Domain 2	2	282	1.4e-96	T
WP_012855690.1		477	SMART	SM00946	ProRS_C_1_2	409	477	1.1e-24	T	IPR016061	Proline-tRNA ligase, class II, C-terminal
WP_012855690.1		477	PRINTS	PR01046	Prolyl-tRNA synthetase signature	145	156	4.7e-11	T	IPR002316	Proline-tRNA ligase, class IIa
WP_012855690.1		477	PRINTS	PR01046	Prolyl-tRNA synthetase signature	65	83	4.7e-11	T	IPR002316	Proline-tRNA ligase, class IIa
WP_012855690.1		477	PRINTS	PR01046	Prolyl-tRNA synthetase signature	136	144	4.7e-11	T	IPR002316	Proline-tRNA ligase, class IIa
WP_012855690.1		477	PRINTS	PR01046	Prolyl-tRNA synthetase signature	106	117	4.7e-11	T	IPR002316	Proline-tRNA ligase, class IIa
WP_012855690.1		477	Pfam	PF09180	Prolyl-tRNA synthetase, C-terminal	409	477	2.4e-20	T	IPR016061	Proline-tRNA ligase, class II, C-terminal
WP_012855690.1		477	TIGRFAM	TIGR00408	proS_fam_I: proline--tRNA ligase	9	477	1.8e-161	T	IPR004499	Proline-tRNA ligase, class IIa, archaeal-type
WP_012855690.1		477	Gene3D	G3DSA:3,30,110,30	-	404	477	2.5e-19	T	IPR017449	Prolyl-tRNA synthetase, class II
WP_012855690.1		477	ProSiteProfiles	PS50862	Aminoacyl-transfer RNA synthetases class-II family profile,	44	282	24.812	T	IPR006195	Aminoacyl-tRNA synthetase, class II
WP_012855690.1		477	SUPERFAMILY	SSF64586	C-terminal domain of ProRS	403	477	6.67e-18	T	IPR017449	Prolyl-tRNA synthetase, class II
WP_012855690.1		477	Gene3D	G3DSA:3,40,50,800	-	283	400	4e-23	T	IPR036621	Anticodon-binding domain superfamily
WP_012855690.1		477	CDD	cd00778	ProRS_core_arch_euk	13	272	6.71625e-152	T	IPR033721	Prolyl-tRNA synthetase, catalytic domain
WP_012855690.1		477	Pfam	PF00587	tRNA synthetase class II core domain (G, H, P, S and T)	103	270	3.9e-19	T	IPR002314	Aminoacyl-tRNA synthetase, class II (G/ P/ S/T)
WP_012855570.1		91	ProSitePatterns	PS00323	Ribosomal protein S19 signature,	54	78	-	T	IPR020934	Ribosomal protein S19 conserved site
WP_012855570.1		91	Gene3D	G3DSA:3,30,860,10	30s Ribosomal Protein S19; Chain A	1	91	1e-36	T	IPR023575	Ribosomal protein S19, superfamily
WP_012855570.1		91	Pfam	PF00203	Ribosomal protein S19	3	84	6e-34	T	IPR002222	Ribosomal protein S19/S15
WP_012855570.1		91	PIRSF	PIRSF002144	RPS19p_RPS19a_RPS15e_RPS19o	1	91	3.2e-30	T	IPR002222	Ribosomal protein S19/S15
WP_012855570.1		91	PRINTS	PR00975	Ribosomal protein S19 family signature	54	66	4.3e-21	T	IPR002222	Ribosomal protein S19/S15
WP_012855570.1		91	PRINTS	PR00975	Ribosomal protein S19 family signature	66	81	4.3e-21	T	IPR002222	Ribosomal protein S19/S15
WP_012855570.1		91	PRINTS	PR00975	Ribosomal protein S19 family signature	34	53	4.3e-21	T	IPR002222	Ribosomal protein S19/S15
WP_012855570.1		91	TIGRFAM	TIGR01050	rpsS_bact: ribosomal protein uS19	1	88	1.9e-41	T	IPR005732	Ribosomal protein S19, bacterial-type
WP_012855570.1		91	SUPERFAMILY	SSF54570	Ribosomal protein S19	3	85	2.88e-32	T	IPR023575	Ribosomal protein S19, superfamily
WP_012855570.1		91	Hamap	MF_00531	30S ribosomal protein S19 [rpsS],	1	90	23.481	T	IPR002222	Ribosomal protein S19/S15
WP_012855390.1		155	MobiDBLite	mobidb-lite	consensus disorder prediction	105	119	-	T
WP_012855390.1		155	ProSiteProfiles	PS50935	Single-strand binding (SSB) domain profile,	1	103	24.299	T	IPR000424	Primosome PriB/single-strand DNA-binding
WP_012855390.1		155	CDD	cd04496	SSB_OBF	4	102	2.88754e-22	T	IPR000424	Primosome PriB/single-strand DNA-binding
WP_012855390.1		155	TIGRFAM	TIGR00621	ssb: single-stranded DNA-binding protein	1	150	2.2e-20	T	IPR011344	Single-stranded DNA-binding protein
WP_012855390.1		155	SUPERFAMILY	SSF50249	Nucleic acid-binding proteins	1	148	5.48e-26	T	IPR012340	Nucleic acid-binding, OB-fold
WP_012855390.1		155	MobiDBLite	mobidb-lite	consensus disorder prediction	120	148	-	T
WP_012855390.1		155	Pfam	PF00436	Single-strand binding protein family	1	101	2.6e-22	T	IPR000424	Primosome PriB/single-strand DNA-binding
WP_012855390.1		155	PIRSF	PIRSF002070	SSB	1	152	1.3e-33	T	IPR011344	Single-stranded DNA-binding protein
WP_012855390.1		155	Hamap	MF_00984	Single-stranded DNA-binding protein,	1	106	22.13	T	IPR011344	Single-stranded DNA-binding protein
WP_012855390.1		155	Gene3D	G3DSA:2,40,50,140	-	1	112	1.2e-24	T
WP_012855390.1		155	MobiDBLite	mobidb-lite	consensus disorder prediction	105	155	-	T
WP_012855471.1	down	188	SUPERFAMILY	SSF53271	PRTase-like	7	181	1.97e-49	T	IPR029057	Phosphoribosyltransferase-like
WP_012855471.1	down	188	Pfam	PF00156	Phosphoribosyl transferase domain	12	165	4.1e-27	T	IPR000836	Phosphoribosyltransferase domain
WP_012855471.1	down	188	CDD	cd06223	PRTases_typeI	21	143	6.34304e-21	T	IPR000836	Phosphoribosyltransferase domain
WP_012855471.1	down	188	TIGRFAM	TIGR01203	HGPRTase: hypoxanthine phosphoribosyltransferase	11	177	1.5e-56	T	IPR005904	Hypoxanthine phosphoribosyl transferase
WP_012855471.1	down	188	Gene3D	G3DSA:3,40,50,2020	-	1	188	1.1e-56	T	IPR029057	Phosphoribosyltransferase-like
WP_012855649.1		219	Pfam	PF04011	LemA family	69	211	6.7e-23	T	IPR007156	MamQ/LemA
WP_012855649.1		219	Coils	Coil	Coil	57	77	-	T
WP_012855649.1		219	Gene3D	G3DSA:1,20,1440,20	-	48	212	7.4e-28	T	IPR023353	LemA-like domain superfamily
WP_012855649.1		219	SUPERFAMILY	SSF140478	LemA-like	57	206	4.84e-32	T	IPR023353	LemA-like domain superfamily
WP_012855745.1		101	Pfam	PF09827	CRISPR associated protein Cas2	21	87	2e-05	T	IPR019199	Virulence-associated protein D / CRISPR associated protein Cas2
WP_012855745.1		101	Gene3D	G3DSA:3,30,70,240	-	1	99	1.8e-32	T
WP_012855800.1		328	Pfam	PF02272	DHHA1 domain	255	319	2.3e-07	T	IPR003156	DHHA1 domain
WP_012855800.1		328	Gene3D	G3DSA:3,10,310,30	-	212	327	8.2e-19	T
WP_012855800.1		328	SUPERFAMILY	SSF64182	DHH phosphoesterases	22	315	2.62e-55	T	IPR038763	DHH phosphoesterase superfamily
WP_012855800.1		328	Gene3D	G3DSA:3,90,1640,10	-	8	207	5.6e-47	T
WP_012855800.1		328	Pfam	PF01368	DHH family	24	165	3.4e-10	T	IPR001667	DDH domain
WP_012855488.1		50	Gene3D	G3DSA:2,20,28,120	-	2	50	1.5e-17	T	IPR038584	Ribosomal protein L33 superfamily
WP_012855488.1		50	Pfam	PF00471	Ribosomal protein L33	6	50	6.4e-18	T	IPR001705	Ribosomal protein L33
WP_012855488.1		50	Hamap	MF_00294	50S ribosomal protein L33 [rpmG],	2	50	16.788	T	IPR001705	Ribosomal protein L33
WP_012855488.1		50	SUPERFAMILY	SSF57829	Zn-binding ribosomal proteins	3	50	3.6e-15	T	IPR011332	Zinc-binding ribosomal protein
WP_012855488.1		50	TIGRFAM	TIGR01023	rpmG_bact: ribosomal protein bL33	5	50	1.2e-16	T	IPR001705	Ribosomal protein L33
WP_012855488.1		50	ProSitePatterns	PS00582	Ribosomal protein L33 signature,	18	37	-	T	IPR018264	Ribosomal protein L33, conserved site
WP_012855576.1	down	266	ProSiteProfiles	PS51257	Prokaryotic membrane lipoprotein lipid attachment site profile,	1	24	6	T
WP_012855576.1	down	266	MobiDBLite	mobidb-lite	consensus disorder prediction	52	93	-	T
WP_012855576.1	down	266	MobiDBLite	mobidb-lite	consensus disorder prediction	52	120	-	T
WP_012855576.1	down	266	MobiDBLite	mobidb-lite	consensus disorder prediction	94	120	-	T
WP_012855338.1		401	PRINTS	PR00983	Cysteinyl-tRNA synthetase signature	167	185	5e-23	T	IPR024909	Cysteinyl-tRNA synthetase/mycothiol ligase
WP_012855338.1		401	PRINTS	PR00983	Cysteinyl-tRNA synthetase signature	40	49	5e-23	T	IPR024909	Cysteinyl-tRNA synthetase/mycothiol ligase
WP_012855338.1		401	PRINTS	PR00983	Cysteinyl-tRNA synthetase signature	199	220	5e-23	T	IPR024909	Cysteinyl-tRNA synthetase/mycothiol ligase
WP_012855338.1		401	PRINTS	PR00983	Cysteinyl-tRNA synthetase signature	4	15	5e-23	T	IPR024909	Cysteinyl-tRNA synthetase/mycothiol ligase
WP_012855338.1		401	Gene3D	G3DSA:3,40,50,620	HUPs	1	281	9.4e-97	T	IPR014729	Rossmann-like alpha/beta/alpha sandwich fold
WP_012855338.1		401	Coils	Coil	Coil	279	306	-	T
WP_012855338.1		401	Hamap	MF_00041	Cysteine--tRNA ligase [cysS],	1	400	25.796	T	IPR015803	Cysteine-tRNA ligase
WP_012855338.1		401	SUPERFAMILY	SSF52374	Nucleotidylyl transferase	4	288	8.19e-71	T
WP_012855338.1		401	Pfam	PF01406	tRNA synthetases class I (C) catalytic domain	4	288	1e-94	T	IPR032678	tRNA synthetases class I, catalytic domain
WP_012855338.1		401	TIGRFAM	TIGR00435	cysS: cysteine--tRNA ligase	4	346	1.1e-104	T	IPR015803	Cysteine-tRNA ligase
WP_012855523.1	down	167	ProSiteProfiles	PS51257	Prokaryotic membrane lipoprotein lipid attachment site profile,	1	23	6	T
WP_012855374.1		196	Hamap	MF_00017	Recombination protein RecR [recR],	1	196	40.858	T	IPR000093	DNA recombination protein RecR
WP_012855374.1		196	Gene3D	G3DSA:3,40,1360,10	-	75	196	1.3e-24	T
WP_012855374.1		196	SUPERFAMILY	SSF111304	Recombination protein RecR	5	196	3.14e-40	T	IPR023627	Recombination protein RecR
WP_012855374.1		196	Pfam	PF13662	Toprim domain	79	165	8.1e-06	T	IPR006171	TOPRIM domain
WP_012855374.1		196	ProSiteProfiles	PS50880	Toprim domain profile,	78	173	11.689	T	IPR006171	TOPRIM domain
WP_012855372.1		667	CDD	cd18137	HLD_clamp_pol_III_gamma_tau	180	245	2.26711e-15	T
WP_012855372.1		667	Gene3D	G3DSA:1,10,8,60	-	12	240	4.6e-91	T
WP_012855372.1		667	PRINTS	PR00300	ATP-dependent Clp protease ATP-binding subunit signature	126	144	8.8e-05	T	IPR001270	ClpA/B family
WP_012855372.1		667	PRINTS	PR00300	ATP-dependent Clp protease ATP-binding subunit signature	45	63	8.8e-05	T	IPR001270	ClpA/B family
WP_012855372.1		667	SMART	SM00382	AAA_5	41	181	9.9e-06	T	IPR003593	AAA+ ATPase domain
WP_012855372.1		667	Pfam	PF13177	DNA polymerase III, delta subunit	25	179	9.4e-40	T
WP_012855372.1		667	SUPERFAMILY	SSF52540	P-loop containing nucleoside triphosphate hydrolases	36	230	1.98e-58	T	IPR027417	P-loop containing nucleoside triphosphate hydrolase
WP_012855372.1		667	CDD	cd00009	AAA	23	179	3.64244e-14	T
WP_012855372.1		667	TIGRFAM	TIGR02397	dnaX_nterm: DNA polymerase III, subunit gamma and tau	7	356	2.9e-123	T	IPR012763	DNA polymerase III, subunit gamma/ tau
WP_012855372.1		667	Gene3D	G3DSA:3,40,50,300	-	17	179	4.6e-91	T
WP_012855372.1		667	Pfam	PF12169	DNA polymerase III subunits gamma and tau domain III	236	364	1e-06	T	IPR022754	DNA polymerase III, gamma subunit, domain III
WP_012855372.1		667	SUPERFAMILY	SSF48019	post-AAA+ oligomerization domain-like	247	359	2.38e-06	T	IPR008921	DNA polymerase III, clamp loader complex, gamma/delta/delta subunit, C-terminal
WP_012855316.1	down	269	SMART	SM00563	plsc_2	72	196	2.4e-25	T	IPR002123	Phospholipid/glycerol acyltransferase
WP_012855316.1	down	269	CDD	cd07989	LPLAT_AGPAT-like	50	236	2.041e-44	T
WP_012855316.1	down	269	Pfam	PF01553	Acyltransferase	59	193	3e-24	T	IPR002123	Phospholipid/glycerol acyltransferase
WP_012855316.1	down	269	SUPERFAMILY	SSF69593	Glycerol-3-phosphate (1)-acyltransferase	55	241	4.97e-27	T
WP_012855324.1		334	Gene3D	G3DSA:1,10,1760,20	-	18	143	3.1e-21	T
WP_012855494.1		458	ProSiteProfiles	PS50862	Aminoacyl-transfer RNA synthetases class-II family profile,	106	371	20.503	T	IPR006195	Aminoacyl-tRNA synthetase, class II
WP_012855494.1		458	Pfam	PF03129	Anticodon binding domain	366	455	6e-22	T	IPR004154	Anticodon-binding
WP_012855494.1		458	Pfam	PF00587	tRNA synthetase class II core domain (G, H, P, S and T)	161	338	1.2e-12	T	IPR002314	Aminoacyl-tRNA synthetase, class II (G/ P/ S/T)
WP_012855494.1		458	PRINTS	PR01043	Glycyl-tRNA synthetase signature	198	215	3.8e-56	T	IPR002315	Glycyl-tRNA synthetase
WP_012855494.1		458	PRINTS	PR01043	Glycyl-tRNA synthetase signature	166	183	3.8e-56	T	IPR002315	Glycyl-tRNA synthetase
WP_012855494.1		458	PRINTS	PR01043	Glycyl-tRNA synthetase signature	403	422	3.8e-56	T	IPR002315	Glycyl-tRNA synthetase
WP_012855494.1		458	PRINTS	PR01043	Glycyl-tRNA synthetase signature	215	225	3.8e-56	T	IPR002315	Glycyl-tRNA synthetase
WP_012855494.1		458	PRINTS	PR01043	Glycyl-tRNA synthetase signature	28	42	3.8e-56	T	IPR002315	Glycyl-tRNA synthetase
WP_012855494.1		458	PRINTS	PR01043	Glycyl-tRNA synthetase signature	321	333	3.8e-56	T	IPR002315	Glycyl-tRNA synthetase
WP_012855494.1		458	PRINTS	PR01043	Glycyl-tRNA synthetase signature	145	157	3.8e-56	T	IPR002315	Glycyl-tRNA synthetase
WP_012855494.1		458	TIGRFAM	TIGR00389	glyS_dimeric: glycine--tRNA ligase	9	233	1.1e-83	T	IPR002315	Glycyl-tRNA synthetase
WP_012855494.1		458	SUPERFAMILY	SSF52954	Class II aaRS ABD-related	353	456	2.27e-31	T
WP_012855494.1		458	Coils	Coil	Coil	113	140	-	T
WP_012855494.1		458	Gene3D	G3DSA:3,40,50,800	-	364	458	2.1e-30	T	IPR036621	Anticodon-binding domain superfamily
WP_012855494.1		458	SUPERFAMILY	SSF55681	Class II aaRS and biotin synthetases	11	369	1.24e-112	T
WP_012855494.1		458	CDD	cd00774	GlyRS-like_core	12	329	4.83267e-102	T	IPR033731	Glycyl-tRNA synthetase-like core domain
WP_020002601.1		74	Pfam	PF04297	Putative helix-turn-helix protein, YlxM / p13 like	5	72	1.2e-11	T	IPR007394	Putative helix-turn-helix protein, YlxM/p13-like
WP_020002601.1		74	SUPERFAMILY	SSF88659	Sigma3 and sigma4 domains of RNA polymerase sigma factors	4	71	1.68e-16	T	IPR013324	RNA polymerase sigma factor, region 3/4-like
WP_020002601.1		74	Gene3D	G3DSA:1,10,10,10	winged helix"" repressor DNA binding domain	1	74	7.6e-17	T	IPR036388	Winged helix-like DNA-binding domain superfamily
WP_012855460.1		182	CDD	cd00412	pyrophosphatase	8	156	1.24105e-63	T	IPR008162	Inorganic pyrophosphatase
WP_012855460.1		182	Gene3D	G3DSA:3,90,80,10	Inorganic Pyrophosphatase	1	163	3.2e-47	T	IPR036649	Inorganic pyrophosphatase superfamily
WP_012855460.1		182	ProSitePatterns	PS00387	Inorganic pyrophosphatase signature,	53	59	-	T	IPR008162	Inorganic pyrophosphatase
WP_012855460.1		182	SUPERFAMILY	SSF50324	Inorganic pyrophosphatase	5	162	5.49e-50	T	IPR036649	Inorganic pyrophosphatase superfamily
WP_012855460.1		182	Pfam	PF00719	Inorganic pyrophosphatase	7	158	2.1e-43	T	IPR008162	Inorganic pyrophosphatase
WP_012855460.1		182	Hamap	MF_00209	Inorganic pyrophosphatase [ppa],	2	159	28.85	T	IPR008162	Inorganic pyrophosphatase
WP_012855687.1		297	SMART	SM00279	HhH_4	177	212	1.9e-11	T	IPR008918	Helix-hairpin-helix motif, class 2
WP_012855687.1		297	Gene3D	G3DSA:1,10,150,20	5' to 3' exonuclease	178	250	5.4e-78	T
WP_012855687.1		297	CDD	cd09898	H3TH_53EXO	177	249	3.36953e-32	T	IPR020045	DNA polymerase I-like, H3TH domain
WP_012855687.1		297	Gene3D	G3DSA:3,40,50,1010	-	8	262	5.4e-78	T
WP_012855687.1		297	Pfam	PF02739	5'-3' exonuclease, N-terminal resolvase-like domain	8	157	2.1e-41	T	IPR020046	5'-3' exonuclease, alpha-helical arch, N-terminal
WP_012855687.1		297	Pfam	PF01367	5'-3' exonuclease, C-terminal SAM fold	177	266	5.2e-26	T	IPR020045	DNA polymerase I-like, H3TH domain
WP_012855687.1		297	CDD	cd09859	PIN_53EXO	10	171	1.4541e-45	T
WP_012855687.1		297	SUPERFAMILY	SSF88723	PIN domain-like	6	158	4.42e-39	T	IPR029060	PIN-like domain superfamily
WP_012855687.1		297	SMART	SM00475	53exo3	4	266	8.3e-73	T	IPR002421	5'-3' exonuclease, N-terminal
WP_012855687.1		297	SUPERFAMILY	SSF47807	5' to 3' exonuclease, C-terminal subdomain	176	263	3.14e-26	T	IPR036279	5'-3' exonuclease, C-terminal domain superfamily
WP_012855621.1		471	ProSiteProfiles	PS51257	Prokaryotic membrane lipoprotein lipid attachment site profile,	1	27	8	T
WP_012855621.1		471	Coils	Coil	Coil	238	272	-	T
WP_012855621.1		471	Coils	Coil	Coil	397	417	-	T
WP_012855621.1		471	Coils	Coil	Coil	95	129	-	T
WP_012855621.1		471	Pfam	PF01540	Adhesin lipoprotein	1	231	1.1e-104	T	IPR002520	Adhesin lipoprotein
WP_012855621.1		471	Pfam	PF01540	Adhesin lipoprotein	236	471	1.2e-127	T	IPR002520	Adhesin lipoprotein
WP_012855621.1		471	Coils	Coil	Coil	38	58	-	T
WP_012855621.1		471	Coils	Coil	Coil	213	233	-	T
WP_012855650.1		648	Gene3D	G3DSA:3,40,50,670	-	412	648	5.8e-103	T	IPR013759	DNA topoisomerase, type IIA, subunit B, C-terminal
WP_012855650.1		648	Pfam	PF00986	DNA gyrase B subunit, carboxyl terminus	576	637	4.9e-29	T	IPR002288	DNA gyrase B subunit, C-terminal
WP_012855650.1		648	PRINTS	PR00418	DNA topoisomerase II family signature	74	87	4.2e-71	T
WP_012855650.1		648	PRINTS	PR00418	DNA topoisomerase II family signature	518	535	4.2e-71	T
WP_012855650.1		648	PRINTS	PR00418	DNA topoisomerase II family signature	282	295	4.2e-71	T
WP_012855650.1		648	PRINTS	PR00418	DNA topoisomerase II family signature	538	550	4.2e-71	T
WP_012855650.1		648	PRINTS	PR00418	DNA topoisomerase II family signature	434	448	4.2e-71	T
WP_012855650.1		648	PRINTS	PR00418	DNA topoisomerase II family signature	580	596	4.2e-71	T
WP_012855650.1		648	PRINTS	PR00418	DNA topoisomerase II family signature	39	54	4.2e-71	T
WP_012855650.1		648	PRINTS	PR00418	DNA topoisomerase II family signature	117	131	4.2e-71	T
WP_012855650.1		648	PRINTS	PR00418	DNA topoisomerase II family signature	500	516	4.2e-71	T
WP_012855650.1		648	SUPERFAMILY	SSF54211	Ribosomal protein S5 domain 2-like	227	404	1.5e-50	T	IPR020568	Ribosomal protein S5 domain 2-type fold
WP_012855650.1		648	Hamap	MF_01898	DNA gyrase subunit B [gyrB],	7	648	88.993	T	IPR011557	DNA gyrase, subunit B
WP_012855650.1		648	Gene3D	G3DSA:3,30,230,10	-	227	405	6.5e-58	T	IPR014721	Ribosomal protein S5 domain 2-type fold, subgroup
WP_012855650.1		648	ProSiteProfiles	PS50880	Toprim domain profile,	432	546	17.793	T	IPR006171	TOPRIM domain
WP_012855650.1		648	Pfam	PF01751	Toprim domain	433	543	5e-18	T	IPR006171	TOPRIM domain
WP_012855650.1		648	SUPERFAMILY	SSF55874	ATPase domain of HSP90 chaperone/DNA topoisomerase II/histidine kinase	9	224	6.81e-69	T	IPR036890	Histidine kinase/HSP90-like ATPase superfamily
WP_012855650.1		648	Pfam	PF00204	DNA gyrase B	227	404	3.5e-55	T	IPR013506	DNA topoisomerase, type IIA, subunit B, domain 2
WP_012855650.1		648	ProSitePatterns	PS00177	DNA topoisomerase II signature,	436	444	-	T	IPR018522	DNA topoisomerase, type IIA, conserved site
WP_012855650.1		648	SMART	SM00433	topII5	39	641	0	T	IPR001241	DNA topoisomerase, type IIA
WP_012855650.1		648	SUPERFAMILY	SSF56719	Type II DNA topoisomerase	412	640	1.67e-86	T	IPR013760	DNA topoisomerase, type IIA-like domain superfamily
WP_012855650.1		648	SMART	SM00387	HKATPase_4	35	182	6.3e-26	T	IPR003594	Histidine kinase/HSP90-like ATPase
WP_012855650.1		648	Pfam	PF02518	Histidine kinase-, DNA gyrase B-, and HSP90-like ATPase	38	181	5.7e-21	T	IPR003594	Histidine kinase/HSP90-like ATPase
WP_012855650.1		648	PRINTS	PR01159	DNA gyrase subunit B signature	326	342	2.6e-55	T	IPR000565	DNA topoisomerase, type IIA, subunit B
WP_012855650.1		648	PRINTS	PR01159	DNA gyrase subunit B signature	617	633	2.6e-55	T	IPR000565	DNA topoisomerase, type IIA, subunit B
WP_012855650.1		648	PRINTS	PR01159	DNA gyrase subunit B signature	226	248	2.6e-55	T	IPR000565	DNA topoisomerase, type IIA, subunit B
WP_012855650.1		648	PRINTS	PR01159	DNA gyrase subunit B signature	601	613	2.6e-55	T	IPR000565	DNA topoisomerase, type IIA, subunit B
WP_012855650.1		648	PRINTS	PR01159	DNA gyrase subunit B signature	10	20	2.6e-55	T	IPR000565	DNA topoisomerase, type IIA, subunit B
WP_012855650.1		648	PRINTS	PR01159	DNA gyrase subunit B signature	202	215	2.6e-55	T	IPR000565	DNA topoisomerase, type IIA, subunit B
WP_012855650.1		648	PRINTS	PR01159	DNA gyrase subunit B signature	256	274	2.6e-55	T	IPR000565	DNA topoisomerase, type IIA, subunit B
WP_012855650.1		648	PRINTS	PR01159	DNA gyrase subunit B signature	484	493	2.6e-55	T	IPR000565	DNA topoisomerase, type IIA, subunit B
WP_012855650.1		648	PRINTS	PR01159	DNA gyrase subunit B signature	187	202	2.6e-55	T	IPR000565	DNA topoisomerase, type IIA, subunit B
WP_012855650.1		648	PRINTS	PR01159	DNA gyrase subunit B signature	388	408	2.6e-55	T	IPR000565	DNA topoisomerase, type IIA, subunit B
WP_012855650.1		648	PRINTS	PR01159	DNA gyrase subunit B signature	374	388	2.6e-55	T	IPR000565	DNA topoisomerase, type IIA, subunit B
WP_012855650.1		648	Gene3D	G3DSA:3,30,565,10	-	7	226	1.8e-82	T	IPR036890	Histidine kinase/HSP90-like ATPase superfamily
WP_012855650.1		648	CDD	cd00822	TopoII_Trans_DNA_gyrase	226	408	4.40622e-70	T
WP_012855650.1		648	CDD	cd16928	HATPase_GyrB-like	40	222	2.92192e-100	T
WP_012855567.1		149	PRINTS	PR00060	Ribosomal protein L16 signature	89	118	2.3e-28	T	IPR000114	Ribosomal protein L16
WP_012855567.1		149	PRINTS	PR00060	Ribosomal protein L16 signature	43	54	2.3e-28	T	IPR000114	Ribosomal protein L16
WP_012855567.1		149	PRINTS	PR00060	Ribosomal protein L16 signature	25	37	2.3e-28	T	IPR000114	Ribosomal protein L16
WP_012855567.1		149	PRINTS	PR00060	Ribosomal protein L16 signature	59	88	2.3e-28	T	IPR000114	Ribosomal protein L16
WP_012855567.1		149	ProSitePatterns	PS00701	Ribosomal protein L16 signature 2,	83	94	-	T	IPR020798	Ribosomal protein L16, conserved site
WP_012855567.1		149	Gene3D	G3DSA:3,90,1170,10	-	1	149	8.5e-45	T	IPR036920	Ribosomal protein L10e/L16 superfamily
WP_012855567.1		149	SUPERFAMILY	SSF54686	Ribosomal protein L16p/L10e	1	136	1.96e-47	T	IPR036920	Ribosomal protein L10e/L16 superfamily
WP_012855567.1		149	CDD	cd01433	Ribosomal_L16_L10e	24	133	2.83928e-42	T	IPR016180	Ribosomal protein L10e/L16
WP_012855567.1		149	Hamap	MF_01342	50S ribosomal protein L16 [rplP],	1	135	32.014	T	IPR000114	Ribosomal protein L16
WP_012855567.1		149	TIGRFAM	TIGR01164	rplP_bact: ribosomal protein uL16	2	128	7.2e-46	T	IPR000114	Ribosomal protein L16
WP_012855567.1		149	Pfam	PF00252	Ribosomal protein L16p/L10e	4	133	6.9e-41	T	IPR016180	Ribosomal protein L10e/L16
WP_012855761.1		283	Gene3D	G3DSA:2,40,50,140	-	1	57	7.1e-12	T
WP_012855761.1		283	Pfam	PF16745	RsgA N-terminal domain	3	52	3.3e-12	T	IPR031944	Ribosome biogenesis GTPase RsgA, N-terminal
WP_012855761.1		283	Gene3D	G3DSA:1,10,40,50	Probable gtpase engc; domain 3	216	282	1.5e-16	T
WP_012855761.1		283	TIGRFAM	TIGR00157	TIGR00157: ribosome small subunit-dependent GTPase A	41	273	4.8e-64	T	IPR004881	Ribosome biogenesis GTPase RsgA
WP_012855761.1		283	CDD	cd01854	YjeQ_EngC	70	276	4.0699e-89	T	IPR004881	Ribosome biogenesis GTPase RsgA
WP_012855761.1		283	Pfam	PF03193	RsgA GTPase	58	215	6.9e-53	T	IPR010914	RsgA GTPase domain
WP_012855761.1		283	ProSiteProfiles	PS50936	EngC GTPase domain profile,	70	211	40.562	T	IPR010914	RsgA GTPase domain
WP_012855761.1		283	SUPERFAMILY	SSF50249	Nucleic acid-binding proteins	1	61	1.46e-06	T	IPR012340	Nucleic acid-binding, OB-fold
WP_012855761.1		283	Hamap	MF_01820	Small ribosomal subunit biogenesis GTPase RsgA [rsgA],	2	282	32.382	T	IPR004881	Ribosome biogenesis GTPase RsgA
WP_012855761.1		283	ProSiteProfiles	PS51721	Circularly permuted (CP)-type guanine nucleotide-binding (G) domain profile,	61	213	49.485	T	IPR030378	Circularly permuted (CP)-type guanine nucleotide-binding (G) domain
WP_012855761.1		283	Gene3D	G3DSA:3,40,50,300	-	60	215	3.3e-42	T
WP_012855761.1		283	SUPERFAMILY	SSF52540	P-loop containing nucleoside triphosphate hydrolases	65	277	4.23e-48	T	IPR027417	P-loop containing nucleoside triphosphate hydrolase
WP_041359639.1		96	ProSiteProfiles	PS51257	Prokaryotic membrane lipoprotein lipid attachment site profile,	1	27	8	T
WP_012855476.1		315	Pfam	PF02361	Cobalt transport protein	14	268	3.9e-36	T	IPR003339	ABC/ECF transporter, transmembrane component
WP_012855461.1		206	Pfam	PF01330	RuvA N terminal domain	4	59	6.1e-06	T	IPR013849	DNA helicase, Holliday junction RuvA type, domain I, bacterial
WP_012855461.1		206	Pfam	PF14520	Helix-hairpin-helix domain	69	125	2.5e-10	T
WP_012855461.1		206	Gene3D	G3DSA:1,10,150,20	5' to 3' exonuclease	64	137	5e-13	T
WP_012855461.1		206	SUPERFAMILY	SSF47781	RuvA domain 2-like	63	132	1.63e-11	T	IPR010994	RuvA domain 2-like
WP_012855461.1		206	Hamap	MF_00031	Holliday junction ATP-dependent DNA helicase RuvA [ruvA],	1	195	19.028	T	IPR000085	Bacterial DNA recombination protein RuvA
WP_012855284.1		48	Hamap	MF_00391	50S ribosomal protein L34 [rpmH],	1	44	15.594	T	IPR000271	Ribosomal protein L34
WP_012855284.1		48	TIGRFAM	TIGR01030	rpmH_bact: ribosomal protein bL34	1	44	3.7e-23	T	IPR000271	Ribosomal protein L34
WP_012855284.1		48	ProSitePatterns	PS00784	Ribosomal protein L34 signature,	2	21	-	T	IPR020939	Ribosomal protein L34, conserved site
WP_012855284.1		48	Pfam	PF00468	Ribosomal protein L34	1	44	1.8e-23	T	IPR000271	Ribosomal protein L34
WP_012855792.1		1027	SMART	SM00487	ultradead3	281	484	4.1e-17	T	IPR014001	Helicase superfamily 1/2, ATP-binding domain
WP_012855792.1		1027	Gene3D	G3DSA:3,40,50,300	-	284	481	1.9e-64	T
WP_012855792.1		1027	Coils	Coil	Coil	53	73	-	T
WP_012855792.1		1027	Gene3D	G3DSA:3,90,640,50	-	55	127	2.8e-97	T
WP_012855792.1		1027	CDD	cd18030	DEXHc_RE_I_HsdR	266	483	4.22151e-75	T
WP_012855792.1		1027	TIGRFAM	TIGR00348	hsdR: type I site-specific deoxyribonuclease, HsdR family	33	755	1.1e-164	T	IPR004473	Restriction endonuclease, type I, HsdR
WP_012855792.1		1027	CDD	cd18800	SF2_C_EcoR124I-like	680	738	1.35923e-31	T
WP_012855792.1		1027	Pfam	PF18766	SWI2/SNF2 ATPase	288	523	1e-49	T	IPR040980	SWI2/SNF2 ATPase
WP_012855792.1		1027	Pfam	PF12008	Type I restriction and modification enzyme - subunit R C terminal	763	1025	6e-52	T	IPR022625	Type-1 restriction enzyme R protein, C-terminal
WP_012855792.1		1027	SUPERFAMILY	SSF52540	P-loop containing nucleoside triphosphate hydrolases	240	455	7.98e-30	T	IPR027417	P-loop containing nucleoside triphosphate hydrolase
WP_012855792.1		1027	Gene3D	G3DSA:3,40,50,300	-	482	763	4.3e-88	T
WP_012855792.1		1027	Coils	Coil	Coil	1027	1027	-	T
WP_012855792.1		1027	Gene3D	G3DSA:1,20,58,2040	-	764	879	3.7e-26	T
WP_012855792.1		1027	Gene3D	G3DSA:3,90,1570,50	-	29	277	2.8e-97	T
WP_012855792.1		1027	ProSiteProfiles	PS51192	Superfamilies 1 and 2 helicase ATP-binding type-1 domain profile,	307	471	13.709	T	IPR014001	Helicase superfamily 1/2, ATP-binding domain
WP_012855792.1		1027	Pfam	PF04313	Type I restriction enzyme R protein N terminus (HSDR_N)	29	218	2e-42	T	IPR007409	Restriction endonuclease, type I, HsdR, N-terminal
WP_012855352.1		339	Pfam	PF00528	Binding-protein-dependent transport system inner membrane component	119	306	3.4e-07	T	IPR000515	ABC transporter type 1, transmembrane domain MetI-like
WP_012855352.1		339	CDD	cd06261	TM_PBP2	115	288	3.32568e-05	T	IPR000515	ABC transporter type 1, transmembrane domain MetI-like
WP_012855352.1		339	ProSiteProfiles	PS50928	ABC transporter integral membrane type-1 domain profile,	88	303	18.814	T	IPR000515	ABC transporter type 1, transmembrane domain MetI-like
WP_012855352.1		339	SUPERFAMILY	SSF161098	MetI-like	72	300	1.57e-38	T	IPR035906	MetI-like superfamily
WP_012855352.1		339	Gene3D	G3DSA:1,10,3720,10	-	70	310	2.7e-44	T	IPR035906	MetI-like superfamily
WP_012855795.1		605	SUPERFAMILY	SSF50447	Translation proteins	506	602	5.89e-23	T	IPR009000	Translation protein, beta-barrel domain superfamily
WP_012855795.1		605	Gene3D	G3DSA:2,40,30,10	Translation factors	285	399	1.8e-30	T
WP_012855795.1		605	CDD	cd03692	mtIF2_IVc	512	595	1.15e-29	T
WP_012855795.1		605	CDD	cd03702	IF2_mtIF2_II	289	381	1.74377e-36	T
WP_012855795.1		605	CDD	cd01887	IF2_eIF5B	116	279	7.07785e-98	T
WP_012855795.1		605	ProSiteProfiles	PS51722	Translational (tr)-type guanine nucleotide-binding (G) domain profile,	113	282	54.033	T	IPR000795	Transcription factor, GTP-binding domain
WP_012855795.1		605	SUPERFAMILY	SSF50447	Translation proteins	287	368	4.29e-16	T	IPR009000	Translation protein, beta-barrel domain superfamily
WP_012855795.1		605	SUPERFAMILY	SSF52540	P-loop containing nucleoside triphosphate hydrolases	99	281	2.63e-55	T	IPR027417	P-loop containing nucleoside triphosphate hydrolase
WP_012855795.1		605	TIGRFAM	TIGR00231	small_GTP: small GTP-binding protein domain	117	271	7.9e-35	T	IPR005225	Small GTP-binding protein domain
WP_012855795.1		605	Hamap	MF_00100_B	Translation initiation factor IF-2 [infB],	3	603	13.615	T	IPR000178	Translation initiation factor aIF-2, bacterial-like
WP_012855795.1		605	PRINTS	PR00315	GTP-binding elongation factor signature	117	130	9.2e-05	T	IPR000795	Transcription factor, GTP-binding domain
WP_012855795.1		605	PRINTS	PR00315	GTP-binding elongation factor signature	217	226	9.2e-05	T	IPR000795	Transcription factor, GTP-binding domain
WP_012855795.1		605	Pfam	PF04760	Translation initiation factor IF-2, N-terminal region	38	84	1.6e-07	T	IPR006847	Translation initiation factor IF-2, N-terminal
WP_012855795.1		605	TIGRFAM	TIGR00487	IF-2: translation initiation factor IF-2	30	601	3.8e-197	T	IPR000178	Translation initiation factor aIF-2, bacterial-like
WP_012855795.1		605	SUPERFAMILY	SSF52156	Initiation factor IF2/eIF5b, domain 3	385	512	6.67e-30	T	IPR036925	Translation initiation factor IF-2, domain 3 superfamily
WP_012855795.1		605	Gene3D	G3DSA:3,40,50,300	-	110	284	1e-69	T
WP_012855795.1		605	Gene3D	G3DSA:3,40,50,10050	-	400	506	1.5e-29	T	IPR036925	Translation initiation factor IF-2, domain 3 superfamily
WP_012855795.1		605	Gene3D	G3DSA:2,40,30,10	Translation factors	507	603	2.1e-24	T
WP_012855795.1		605	Pfam	PF00009	Elongation factor Tu GTP binding domain	118	274	1.5e-37	T	IPR000795	Transcription factor, GTP-binding domain
WP_012855795.1		605	Pfam	PF11987	Translation-initiation factor 2	398	494	4.7e-29	T	IPR023115	Translation initiation factor IF- 2, domain 3
WP_012855282.1		664	Pfam	PF02096	60Kd inner membrane protein	437	643	2.4e-32	T	IPR001708	Membrane insertase YidC/ALB3/OXA1/COX18
WP_012855282.1		664	Coils	Coil	Coil	465	485	-	T
WP_012855282.1		664	TIGRFAM	TIGR03592	yidC_oxa1_cterm: membrane protein insertase, YidC/Oxa1 family	436	643	1.2e-32	T	IPR028055	Membrane insertase YidC/Oxa1, C-terminal
WP_012855658.1		398	TIGRFAM	TIGR00016	ackA: acetate kinase	2	391	4.1e-127	T	IPR004372	Acetate/propionate kinase
WP_012855658.1		398	Hamap	MF_00020	Acetate kinase [ackA],	1	396	132.07	T	IPR004372	Acetate/propionate kinase
WP_012855658.1		398	SUPERFAMILY	SSF53067	Actin-like ATPase domain	155	393	7.77e-77	T	IPR043129	ATPase, nucleotide binding domain
WP_012855658.1		398	SUPERFAMILY	SSF53067	Actin-like ATPase domain	1	194	1.29e-49	T	IPR043129	ATPase, nucleotide binding domain
WP_012855658.1		398	Pfam	PF00871	Acetokinase family	3	387	6.9e-124	T	IPR000890	Aliphatic acid kinase, short-chain
WP_012855658.1		398	PRINTS	PR00471	Acetate kinase family signature	374	386	2.8e-35	T	IPR000890	Aliphatic acid kinase, short-chain
WP_012855658.1		398	PRINTS	PR00471	Acetate kinase family signature	318	334	2.8e-35	T	IPR000890	Aliphatic acid kinase, short-chain
WP_012855658.1		398	PRINTS	PR00471	Acetate kinase family signature	171	184	2.8e-35	T	IPR000890	Aliphatic acid kinase, short-chain
WP_012855658.1		398	PRINTS	PR00471	Acetate kinase family signature	199	220	2.8e-35	T	IPR000890	Aliphatic acid kinase, short-chain
WP_012855658.1		398	PRINTS	PR00471	Acetate kinase family signature	4	15	2.8e-35	T	IPR000890	Aliphatic acid kinase, short-chain
WP_012855658.1		398	PRINTS	PR00471	Acetate kinase family signature	295	308	2.8e-35	T	IPR000890	Aliphatic acid kinase, short-chain
WP_012855658.1		398	ProSitePatterns	PS01075	Acetate and butyrate kinases family signature 1,	4	15	-	T	IPR023865	Aliphatic acid kinase, short-chain, conserved site
WP_012855658.1		398	PIRSF	PIRSF000722	Acetate_prop_kin	1	396	1.9e-134	T	IPR004372	Acetate/propionate kinase
WP_012855658.1		398	Gene3D	G3DSA:3,30,420,40	-	2	193	2.9e-53	T
WP_012855658.1		398	Gene3D	G3DSA:3,30,420,40	-	194	398	5.8e-68	T
WP_012855773.1		293	Gene3D	G3DSA:3,30,479,20	Elongation Factor Tu; Chain B	55	146	1.1e-20	T	IPR036402	Elongation factor Ts, dimerisation domain superfamily
WP_012855773.1		293	Pfam	PF00889	Elongation factor TS	70	273	4.9e-53	T	IPR014039	Translation elongation factor EFTs/EF1B, dimerisation
WP_012855773.1		293	SUPERFAMILY	SSF46934	UBA-like	1	55	2.04e-17	T	IPR009060	UBA-like superfamily
WP_012855773.1		293	Gene3D	G3DSA:1,10,286,20	-	191	238	3.7e-26	T
WP_012855773.1		293	SUPERFAMILY	SSF54713	Elongation factor Ts (EF-Ts), dimerisation domain	150	290	1.44e-34	T	IPR036402	Elongation factor Ts, dimerisation domain superfamily
WP_012855773.1		293	TIGRFAM	TIGR00116	tsf: translation elongation factor Ts	2	290	1.6e-82	T	IPR001816	Translation elongation factor EFTs/EF1B
WP_012855773.1		293	CDD	cd14275	UBA_EF-Ts	6	42	2.02309e-13	T
WP_012855773.1		293	Hamap	MF_00050	Elongation factor Ts [tsf],	1	290	56.501	T	IPR001816	Translation elongation factor EFTs/EF1B
WP_012855773.1		293	Gene3D	G3DSA:1,10,8,10	DNA helicase RuvA subunit	3	54	2e-21	T
WP_012855773.1		293	ProSitePatterns	PS01127	Elongation factor Ts signature 2,	74	84	-	T	IPR018101	Translation elongation factor Ts, conserved site
WP_012855773.1		293	ProSitePatterns	PS01126	Elongation factor Ts signature 1,	11	26	-	T	IPR018101	Translation elongation factor Ts, conserved site
WP_012855773.1		293	Coils	Coil	Coil	23	43	-	T
WP_012855773.1		293	SUPERFAMILY	SSF54713	Elongation factor Ts (EF-Ts), dimerisation domain	55	144	3.71e-18	T	IPR036402	Elongation factor Ts, dimerisation domain superfamily
WP_012855773.1		293	Gene3D	G3DSA:3,30,479,20	Elongation Factor Tu; Chain B	154	272	3.7e-26	T	IPR036402	Elongation factor Ts, dimerisation domain superfamily
WP_012855707.1		216	Hamap	MF_00148	Uracil-DNA glycosylase [ung],	3	213	29.048	T	IPR002043	Uracil-DNA glycosylase family 1
WP_012855707.1		216	Gene3D	G3DSA:3,40,470,10	-	2	216	3.1e-62	T	IPR036895	Uracil-DNA glycosylase-like domain superfamily
WP_012855707.1		216	SMART	SM00987	UDG_2_a	43	202	8.6e-17	T
WP_012855707.1		216	SMART	SM00986	UDG_2	43	202	8.6e-17	T	IPR005122	Uracil-DNA glycosylase-like
WP_012855707.1		216	CDD	cd10027	UDG_F1	17	212	1.08156e-80	T	IPR002043	Uracil-DNA glycosylase family 1
WP_012855707.1		216	SUPERFAMILY	SSF52141	Uracil-DNA glycosylase-like	7	213	1.81e-59	T	IPR036895	Uracil-DNA glycosylase-like domain superfamily
WP_012855707.1		216	Pfam	PF03167	Uracil DNA glycosylase superfamily	47	200	3.6e-18	T	IPR005122	Uracil-DNA glycosylase-like
WP_012855707.1		216	ProSitePatterns	PS00130	Uracil-DNA glycosylase signature,	51	60	-	T	IPR018085	Uracil-DNA glycosylase, active site
WP_012855553.1	down	250	SUPERFAMILY	SSF55920	Creatinase/aminopeptidase	3	246	4.97e-76	T	IPR036005	Creatinase/aminopeptidase-like
WP_012855553.1	down	250	Gene3D	G3DSA:3,90,230,10	Creatinase/methionine aminopeptidase superfamily	1	249	5.2e-84	T	IPR036005	Creatinase/aminopeptidase-like
WP_012855553.1	down	250	TIGRFAM	TIGR00500	met_pdase_I: methionine aminopeptidase, type I	3	246	2.3e-86	T	IPR002467	Peptidase M24A, methionine aminopeptidase, subfamily 1
WP_012855553.1	down	250	CDD	cd01086	MetAP1	10	246	8.73302e-115	T	IPR002467	Peptidase M24A, methionine aminopeptidase, subfamily 1
WP_012855553.1	down	250	Pfam	PF00557	Metallopeptidase family M24	11	238	4.5e-49	T	IPR000994	Peptidase M24
WP_012855553.1	down	250	Hamap	MF_01974	Methionine aminopeptidase [map],	2	248	34.267	T	IPR002467	Peptidase M24A, methionine aminopeptidase, subfamily 1
WP_012855553.1	down	250	PRINTS	PR00599	Methionine aminopeptidase-1 signature	190	202	1.2e-17	T	IPR001714	Peptidase M24, methionine aminopeptidase
WP_012855553.1	down	250	PRINTS	PR00599	Methionine aminopeptidase-1 signature	159	171	1.2e-17	T	IPR001714	Peptidase M24, methionine aminopeptidase
WP_012855553.1	down	250	PRINTS	PR00599	Methionine aminopeptidase-1 signature	89	105	1.2e-17	T	IPR001714	Peptidase M24, methionine aminopeptidase
WP_012855553.1	down	250	PRINTS	PR00599	Methionine aminopeptidase-1 signature	67	80	1.2e-17	T	IPR001714	Peptidase M24, methionine aminopeptidase
WP_012855744.1		978	Coils	Coil	Coil	776	813	-	T
WP_012855744.1		978	Coils	Coil	Coil	242	262	-	T
WP_012855744.1		978	PIRSF	PIRSF005719	SMC	308	657	1.6e-52	T	IPR024704	Structural maintenance of chromosomes protein
WP_012855744.1		978	PIRSF	PIRSF005719	SMC	1	322	4.5e-93	T	IPR024704	Structural maintenance of chromosomes protein
WP_012855744.1		978	PIRSF	PIRSF005719	SMC	571	976	3.6e-89	T	IPR024704	Structural maintenance of chromosomes protein
WP_012855744.1		978	Pfam	PF06470	SMC proteins Flexible Hinge Domain	420	537	5.7e-27	T	IPR010935	SMCs flexible hinge
WP_012855744.1		978	Coils	Coil	Coil	277	304	-	T
WP_012855744.1		978	Coils	Coil	Coil	678	733	-	T
WP_012855744.1		978	SUPERFAMILY	SSF52540	P-loop containing nucleoside triphosphate hydrolases	1	968	1.58e-59	T	IPR027417	P-loop containing nucleoside triphosphate hydrolase
WP_012855744.1		978	Gene3D	G3DSA:3,30,70,1620	-	479	567	6.8e-53	T
WP_012855744.1		978	Gene3D	G3DSA:3,40,50,300	-	816	978	4.1e-45	T
WP_012855744.1		978	Coils	Coil	Coil	370	390	-	T
WP_012855744.1		978	Pfam	PF02463	RecF/RecN/SMC N terminal domain	3	960	4.7e-65	T	IPR003395	RecF/RecN/SMC, N-terminal
WP_012855744.1		978	Gene3D	G3DSA:3,40,50,300	-	1	246	2e-51	T
WP_012855744.1		978	Gene3D	G3DSA:1,20,1060,20	-	399	578	6.8e-53	T
WP_012855744.1		978	Coils	Coil	Coil	635	655	-	T
WP_012855744.1		978	Coils	Coil	Coil	175	226	-	T
WP_012855744.1		978	CDD	cd03278	ABC_SMC_barmotin	3	158	4.92895e-46	T
WP_012855744.1		978	Hamap	MF_01894	Chromosome partition protein Smc [smc],	1	969	18.88	T	IPR011890	Structural maintenance of chromosomes protein, prokaryotic
WP_012855744.1		978	SUPERFAMILY	SSF75553	Smc hinge domain	381	584	1.31e-50	T	IPR036277	SMCs flexible hinge superfamily
WP_012855744.1		978	SMART	SM00968	SMC_hinge_2	419	538	1.2e-34	T	IPR010935	SMCs flexible hinge
WP_012855744.1		978	CDD	cd03278	ABC_SMC_barmotin	855	961	3.64119e-51	T
WP_012855318.1		210	Gene3D	G3DSA:1,10,10,10	winged helix"" repressor DNA binding domain	1	79	6.2e-16	T	IPR036388	Winged helix-like DNA-binding domain superfamily
WP_012855318.1		210	Hamap	MF_01804	Segregation and condensation protein B [scpB],	1	179	27.82	T	IPR005234	Chromosome segregation/condensation protein ScpB
WP_012855318.1		210	SUPERFAMILY	SSF46785	Winged helix DNA-binding domain	4	78	1.99e-05	T	IPR036390	Winged helix DNA-binding domain superfamily
WP_012855318.1		210	SUPERFAMILY	SSF46785	Winged helix DNA-binding domain	82	156	6.26e-21	T	IPR036390	Winged helix DNA-binding domain superfamily
WP_012855318.1		210	Pfam	PF04079	Segregation and condensation complex subunit ScpB	5	164	4.2e-46	T	IPR005234	Chromosome segregation/condensation protein ScpB
WP_012855318.1		210	MobiDBLite	mobidb-lite	consensus disorder prediction	181	210	-	T
WP_012855318.1		210	TIGRFAM	TIGR00281	TIGR00281: segregation and condensation protein B	4	183	1.1e-44	T	IPR005234	Chromosome segregation/condensation protein ScpB
WP_012855318.1		210	PIRSF	PIRSF019345	SCPB	1	197	6.4e-50	T	IPR005234	Chromosome segregation/condensation protein ScpB
WP_012855318.1		210	Gene3D	G3DSA:1,10,10,10	winged helix"" repressor DNA binding domain	80	178	1.6e-30	T	IPR036388	Winged helix-like DNA-binding domain superfamily
WP_012855799.1		325	Gene3D	G3DSA:3,90,1640,10	-	4	196	1.1e-39	T
WP_012855799.1		325	Pfam	PF01368	DHH family	18	162	3.7e-09	T	IPR001667	DDH domain
WP_012855799.1		325	Pfam	PF02272	DHHA1 domain	240	320	9.2e-06	T	IPR003156	DHHA1 domain
WP_012855799.1		325	Coils	Coil	Coil	307	325	-	T
WP_012855799.1		325	SUPERFAMILY	SSF64182	DHH phosphoesterases	16	315	3.4e-47	T	IPR038763	DHH phosphoesterase superfamily
WP_012855799.1		325	Gene3D	G3DSA:3,10,310,30	-	209	325	1e-24	T
WP_012855634.1	down	111	SUPERFAMILY	SSF50249	Nucleic acid-binding proteins	1	77	7.02e-12	T	IPR012340	Nucleic acid-binding, OB-fold
WP_012855634.1	down	111	Gene3D	G3DSA:2,40,50,140	-	1	85	4.7e-10	T
WP_012855634.1	down	111	Pfam	PF00575	S1 RNA binding domain	4	66	0.0002	T	IPR003029	S1 domain
WP_012855634.1	down	111	ProSiteProfiles	PS50126	S1 domain profile,	6	74	10.819	T	IPR003029	S1 domain
WP_012855634.1	down	111	SMART	SM00316	S1_6	4	74	3.1e-08	T	IPR022967	RNA-binding domain, S1
WP_012855584.1		417	Coils	Coil	Coil	395	415	-	T
WP_012855572.1		143	SUPERFAMILY	SSF54189	Ribosomal proteins S24e, L23 and L15e	1	95	5.04e-27	T	IPR012678	Ribosomal protein L23/L15e core domain superfamily
WP_012855572.1		143	Pfam	PF00276	Ribosomal protein L23	6	90	3.8e-24	T	IPR013025	Ribosomal protein L25/L23
WP_012855572.1		143	Hamap	MF_01369_B	50S ribosomal protein L23 [rplW],	4	94	18.552	T	IPR013025	Ribosomal protein L25/L23
WP_012855572.1		143	Gene3D	G3DSA:3,30,70,330	-	1	93	8.6e-26	T	IPR012677	Nucleotide-binding alpha-beta plait domain superfamily
WP_012855572.1		143	Coils	Coil	Coil	89	116	-	T
WP_012855572.1		143	MobiDBLite	mobidb-lite	consensus disorder prediction	103	126	-	T
WP_012855714.1		283	ProSiteProfiles	PS51257	Prokaryotic membrane lipoprotein lipid attachment site profile,	1	30	6	T
WP_012855544.1		124	Gene3D	G3DSA:1,20,5,710	Single helix bin	3	53	1.4e-13	T	IPR036235	Ribosomal protein L7/L12, oligomerisation domain superfamily
WP_012855544.1		124	SUPERFAMILY	SSF54736	ClpS-like	53	123	3.49e-21	T	IPR014719	Ribosomal protein L7/L12, C-terminal/adaptor protein ClpS-like
WP_012855544.1		124	Gene3D	G3DSA:3,30,1390,10	-	54	123	1.6e-26	T	IPR014719	Ribosomal protein L7/L12, C-terminal/adaptor protein ClpS-like
WP_012855544.1		124	CDD	cd00387	Ribosomal_L7_L12	4	123	9.07033e-24	T	IPR000206	Ribosomal protein L7/L12
WP_012855544.1		124	Hamap	MF_00368	50S ribosomal protein L7/L12 [rplL],	3	124	20.923	T	IPR000206	Ribosomal protein L7/L12
WP_012855544.1		124	Pfam	PF00542	Ribosomal protein L7/L12 C-terminal domain	58	123	1.8e-24	T	IPR013823	Ribosomal protein L7/L12, C-terminal
WP_012855544.1		124	TIGRFAM	TIGR00855	L12: ribosomal protein bL12	1	123	1.3e-36	T	IPR000206	Ribosomal protein L7/L12
WP_012855544.1		124	Coils	Coil	Coil	97	124	-	T
WP_012855544.1		124	Pfam	PF16320	Ribosomal protein L7/L12 dimerisation domain	5	51	1.1e-12	T	IPR008932	Ribosomal protein L7/L12, oligomerisation
WP_012855544.1		124	SUPERFAMILY	SSF48300	Ribosomal protein L7/12, oligomerisation (N-terminal) domain	5	60	3.14e-15	T	IPR036235	Ribosomal protein L7/L12, oligomerisation domain superfamily
WP_012855620.1		267	ProSiteProfiles	PS51257	Prokaryotic membrane lipoprotein lipid attachment site profile,	1	29	7	T
WP_012855782.1		327	Gene3D	G3DSA:3,40,50,1240	-	1	322	1.1e-29	T	IPR029033	Histidine phosphatase superfamily
WP_012855782.1		327	SUPERFAMILY	SSF53254	Phosphoglycerate mutase-like	3	302	2.59e-23	T	IPR029033	Histidine phosphatase superfamily
WP_012855312.1		443	PIRSF	PIRSF005700	PepC	1	443	3.2e-137	T	IPR004134	Peptidase C1B, bleomycin hydrolase
WP_012855312.1		443	SUPERFAMILY	SSF54001	Cysteine proteinases	9	440	9.83e-93	T	IPR038765	Papain-like cysteine peptidase superfamily
WP_012855312.1		443	Pfam	PF03051	Peptidase C1-like family	4	440	1.5e-136	T	IPR004134	Peptidase C1B, bleomycin hydrolase
WP_012855312.1		443	ProSitePatterns	PS00639	Eukaryotic thiol (cysteine) proteases histidine active site,	362	372	-	T	IPR025660	Cysteine peptidase, histidine active site
WP_012855312.1		443	Gene3D	G3DSA:3,90,70,10	Cysteine proteinases	52	442	6.5e-134	T
WP_012855312.1		443	CDD	cd00585	Peptidase_C1B	4	440	2.62801e-176	T	IPR004134	Peptidase C1B, bleomycin hydrolase
WP_012855555.1		489	ProSitePatterns	PS00756	Protein secY signature 2,	205	222	-	T	IPR030659	SecY conserved site
WP_012855555.1		489	Hamap	MF_01465	Protein translocase subunit SecY [secY],	33	470	23.337	T	IPR026593	Protein translocase subunit SecY
WP_012855555.1		489	Pfam	PF00344	SecY translocase	96	454	6.4e-69	T	IPR002208	SecY/SEC61-alpha family
WP_012855555.1		489	PRINTS	PR00303	Preprotein translocase SecY subunit signature	309	328	2.3e-47	T
WP_012855555.1		489	PRINTS	PR00303	Preprotein translocase SecY subunit signature	406	424	2.3e-47	T
WP_012855555.1		489	PRINTS	PR00303	Preprotein translocase SecY subunit signature	212	235	2.3e-47	T
WP_012855555.1		489	PRINTS	PR00303	Preprotein translocase SecY subunit signature	95	115	2.3e-47	T
WP_012855555.1		489	PRINTS	PR00303	Preprotein translocase SecY subunit signature	137	160	2.3e-47	T
WP_012855555.1		489	PRINTS	PR00303	Preprotein translocase SecY subunit signature	186	211	2.3e-47	T
WP_012855555.1		489	PRINTS	PR00303	Preprotein translocase SecY subunit signature	439	457	2.3e-47	T
WP_012855555.1		489	PRINTS	PR00303	Preprotein translocase SecY subunit signature	46	64	2.3e-47	T
WP_012855555.1		489	PIRSF	PIRSF004557	SecY_Sec61alpha	23	479	1.2e-100	T	IPR002208	SecY/SEC61-alpha family
WP_012855555.1		489	SUPERFAMILY	SSF103491	Preprotein translocase SecY subunit	27	460	7.32e-84	T	IPR023201	SecY domain superfamily
WP_012855555.1		489	Gene3D	G3DSA:1,10,3370,10	Preprotein translocase SecY subunit domain	31	465	2.7e-107	T	IPR023201	SecY domain superfamily
WP_012855555.1		489	Coils	Coil	Coil	466	486	-	T
WP_012855555.1		489	TIGRFAM	TIGR00967	3a0501s007: preprotein translocase, SecY subunit	44	463	4.9e-82	T	IPR002208	SecY/SEC61-alpha family
WP_012855555.1		489	Coils	Coil	Coil	4	24	-	T
WP_012855332.1		195	SUPERFAMILY	SSF52540	P-loop containing nucleoside triphosphate hydrolases	8	143	3.67e-39	T	IPR027417	P-loop containing nucleoside triphosphate hydrolase
WP_012855332.1		195	Hamap	MF_00124	Thymidine kinase [tdk],	7	185	31.758	T	IPR001267	Thymidine kinase
WP_012855332.1		195	Gene3D	G3DSA:3,30,60,20	-	143	183	4.3e-12	T
WP_012855332.1		195	Pfam	PF00265	Thymidine kinase	8	182	7.4e-54	T	IPR001267	Thymidine kinase
WP_012855332.1		195	Gene3D	G3DSA:3,40,50,300	-	2	142	1.3e-47	T
WP_012855332.1		195	SUPERFAMILY	SSF57716	Glucocorticoid receptor-like (DNA-binding domain)	143	188	1.05e-11	T
WP_012855332.1		195	PIRSF	PIRSF035805	Tdk	5	195	4.1e-64	T	IPR001267	Thymidine kinase
WP_012855342.1		172	Coils	Coil	Coil	141	172	-	T
WP_012855342.1		172	SUPERFAMILY	SSF81330	Gated mechanosensitive channel	26	120	5.75e-18	T	IPR036019	Gated mechanosensitive channel
WP_012855342.1		172	Gene3D	G3DSA:1,10,1200,120	-	18	155	2.1e-17	T	IPR036019	Gated mechanosensitive channel
WP_012855342.1		172	Pfam	PF01741	Large-conductance mechanosensitive channel, MscL	19	151	3.8e-21	T	IPR037673	Large-conductance mechanosensitive channel/anditomin synthesis protein L
WP_012855339.1		230	CDD	cd18103	SpoU-like_RlmB	83	224	1.22201e-66	T
WP_012855339.1		230	Pfam	PF08032	RNA 2'-O ribose methyltransferase substrate binding	4	69	2.8e-11	T	IPR013123	RNA 2-O ribose methyltransferase, substrate binding
WP_012855339.1		230	Gene3D	G3DSA:3,40,1280,10	-	65	230	3.7e-49	T	IPR029026	tRNA (guanine-N1-)-methyltransferase, N-terminal
WP_012855339.1		230	Pfam	PF00588	SpoU rRNA Methylase family	83	224	1.6e-38	T	IPR001537	tRNA/rRNA methyltransferase, SpoU type
WP_012855339.1		230	SUPERFAMILY	SSF75217	alpha/beta knot	59	227	2.94e-41	T	IPR029028	Alpha/beta knot methyltransferases
WP_012855339.1		230	SMART	SM00967	SpoU_sub_bind_2	4	70	1.8e-12	T	IPR013123	RNA 2-O ribose methyltransferase, substrate binding
WP_012855339.1		230	SUPERFAMILY	SSF55315	L30e-like	3	66	1.08e-09	T	IPR029064	50S ribosomal protein L30e-like
WP_012855339.1		230	TIGRFAM	TIGR00186	rRNA_methyl_3: RNA methyltransferase, TrmH family, group 3	1	230	1.7e-59	T	IPR004441	RNA methyltransferase TrmH family
WP_012855489.1		348	Pfam	PF01321	Creatinase/Prolidase N-terminal domain	3	116	1.2e-14	T	IPR000587	Creatinase, N-terminal
WP_012855489.1		348	SUPERFAMILY	SSF53092	Creatinase/prolidase N-terminal domain	6	116	1.92e-17	T	IPR029149	Creatinase/Aminopeptidase P/Spt16, N-terminal
WP_012855489.1		348	Gene3D	G3DSA:3,90,230,10	Creatinase/methionine aminopeptidase superfamily	123	347	3.3e-77	T	IPR036005	Creatinase/aminopeptidase-like
WP_012855489.1		348	CDD	cd01092	APP-like	132	337	6.08834e-109	T
WP_012855489.1		348	ProSitePatterns	PS00491	Aminopeptidase P and proline dipeptidase signature,	279	291	-	T	IPR001131	Peptidase M24B, X-Pro dipeptidase/aminopeptidase P, conserved site
WP_012855489.1		348	Pfam	PF00557	Metallopeptidase family M24	131	334	1.2e-64	T	IPR000994	Peptidase M24
WP_012855489.1		348	PRINTS	PR00599	Methionine aminopeptidase-1 signature	302	314	1.5e-06	T	IPR001714	Peptidase M24, methionine aminopeptidase
WP_012855489.1		348	PRINTS	PR00599	Methionine aminopeptidase-1 signature	202	218	1.5e-06	T	IPR001714	Peptidase M24, methionine aminopeptidase
WP_012855489.1		348	SUPERFAMILY	SSF55920	Creatinase/aminopeptidase	84	345	6.15e-75	T	IPR036005	Creatinase/aminopeptidase-like
WP_012855489.1		348	Gene3D	G3DSA:3,40,350,10	-	3	122	1.9e-20	T	IPR029149	Creatinase/Aminopeptidase P/Spt16, N-terminal
WP_012855306.1		125	Gene3D	G3DSA:2,60,15,10	ATP Synthase; domain 1	1	120	1.1e-14	T	IPR036771	F0F1 ATP synthase delta/epsilon subunit, N-terminal
WP_012855306.1		125	Pfam	PF02823	ATP synthase, Delta/Epsilon chain, beta-sandwich domain	7	85	8.8e-14	T	IPR020546	ATP synthase, F1 complex, delta/epsilon subunit, N-terminal
WP_012855306.1		125	CDD	cd12152	F1-ATPase_delta	6	94	5.6689e-16	T	IPR001469	ATP synthase, F1 complex, delta/epsilon subunit
WP_012855306.1		125	SUPERFAMILY	SSF51344	Epsilon subunit of F1F0-ATP synthase N-terminal domain	6	86	5.49e-14	T	IPR036771	F0F1 ATP synthase delta/epsilon subunit, N-terminal
WP_012855543.1		1199	Pfam	PF10385	RNA polymerase beta subunit external 1 domain	581	646	1.4e-11	T	IPR019462	DNA-directed RNA polymerase, beta subunit, external 1 domain
WP_012855543.1		1199	Gene3D	G3DSA:2,40,270,10	-	777	831	2.8e-10	T	IPR037033	DNA-directed RNA polymerase, subunit 2, hybrid-binding domain superfamily
WP_012855543.1		1199	SUPERFAMILY	SSF64484	beta and beta-prime subunits of DNA dependent RNA-polymerase	17	1179	0	T
WP_012855543.1		1199	Gene3D	G3DSA:3,90,1110,10	-	146	327	4.1e-34	T	IPR037034	RNA polymerase Rpb2, domain 2 superfamily
WP_012855543.1		1199	Gene3D	G3DSA:3,90,1100,10	-	372	602	9.2e-65	T
WP_012855543.1		1199	Gene3D	G3DSA:2,40,50,100	-	704	776	9.4e-23	T
WP_012855543.1		1199	CDD	cd00653	RNA_pol_B_RPB2	33	1170	0	T	IPR015712	DNA-directed RNA polymerase, subunit 2
WP_012855543.1		1199	Pfam	PF00562	RNA polymerase Rpb2, domain 6	708	1094	1.7e-150	T	IPR007120	DNA-directed RNA polymerase, subunit 2, hybrid-binding domain
WP_012855543.1		1199	Pfam	PF04560	RNA polymerase Rpb2, domain 7	1096	1171	4.2e-21	T	IPR007641	RNA polymerase Rpb2, domain 7
WP_012855543.1		1199	Pfam	PF04561	RNA polymerase Rpb2, domain 2	183	317	6e-07	T	IPR007642	RNA polymerase Rpb2, domain 2
WP_012855543.1		1199	Gene3D	G3DSA:3,90,1800,10	RNA polymerase alpha subunit dimerisation domain	1082	1132	1.7e-10	T
WP_012855543.1		1199	Gene3D	G3DSA:3,90,1100,10	-	632	703	3.1e-17	T
WP_012855543.1		1199	Pfam	PF04565	RNA polymerase Rpb2, domain 3	503	571	1.3e-27	T	IPR007645	RNA polymerase Rpb2, domain 3
WP_012855543.1		1199	Gene3D	G3DSA:2,40,270,10	-	1011	1072	1.5e-21	T	IPR037033	DNA-directed RNA polymerase, subunit 2, hybrid-binding domain superfamily
WP_012855543.1		1199	Gene3D	G3DSA:2,40,270,10	-	875	1010	3.3e-40	T	IPR037033	DNA-directed RNA polymerase, subunit 2, hybrid-binding domain superfamily
WP_012855543.1		1199	Hamap	MF_01321	DNA-directed RNA polymerase subunit beta [rpoB],	19	1172	11.093	T	IPR010243	DNA-directed RNA polymerase beta subunit, bacterial-type
WP_012855543.1		1199	ProSitePatterns	PS01166	RNA polymerases beta chain signature,	947	959	-	T	IPR007121	RNA polymerase, beta subunit, conserved site
WP_012855543.1		1199	Pfam	PF04563	RNA polymerase beta subunit	88	488	2.4e-14	T	IPR007644	RNA polymerase, beta subunit, protrusion
WP_012855652.1		499	SUPERFAMILY	SSF56112	Protein kinase-like (PK-like)	48	222	8.36e-16	T	IPR011009	Protein kinase-like domain superfamily
WP_012855652.1		499	SUPERFAMILY	SSF56112	Protein kinase-like (PK-like)	276	495	5.93e-33	T	IPR011009	Protein kinase-like domain superfamily
WP_012855652.1		499	Gene3D	G3DSA:3,90,1200,10	-	316	494	1.1e-15	T
WP_012855652.1		499	Pfam	PF01633	Choline/ethanolamine kinase	308	436	4.4e-05	T
WP_012855652.1		499	Pfam	PF01633	Choline/ethanolamine kinase	133	203	8.4e-08	T
WP_012855652.1		499	Gene3D	G3DSA:3,90,1200,10	-	115	231	1.3e-06	T
WP_012855349.1		700	Pfam	PF03202	Putative mycoplasma lipoprotein, C-terminal region	547	675	1.8e-38	T	IPR004890	Mycoplasma lipoprotein, C-terminal
WP_012855349.1		700	Pfam	PF03305	Mycoplasma MG185/MG260 protein	232	396	2.4e-21	T	IPR004984	Mycoplasma lipoprotein, central domain
WP_012855349.1		700	ProSiteProfiles	PS51257	Prokaryotic membrane lipoprotein lipid attachment site profile,	1	27	7	T
WP_012855781.1		639	Pfam	PF01751	Toprim domain	419	527	1.2e-15	T	IPR006171	TOPRIM domain
WP_012855781.1		639	CDD	cd00822	TopoII_Trans_DNA_gyrase	218	387	9.54472e-65	T
WP_012855781.1		639	Gene3D	G3DSA:3,40,50,670	-	406	636	4.2e-91	T	IPR013759	DNA topoisomerase, type IIA, subunit B, C-terminal
WP_012855781.1		639	PRINTS	PR00418	DNA topoisomerase II family signature	420	434	1.7e-69	T
WP_012855781.1		639	PRINTS	PR00418	DNA topoisomerase II family signature	266	279	1.7e-69	T
WP_012855781.1		639	PRINTS	PR00418	DNA topoisomerase II family signature	486	502	1.7e-69	T
WP_012855781.1		639	PRINTS	PR00418	DNA topoisomerase II family signature	112	126	1.7e-69	T
WP_012855781.1		639	PRINTS	PR00418	DNA topoisomerase II family signature	504	521	1.7e-69	T
WP_012855781.1		639	PRINTS	PR00418	DNA topoisomerase II family signature	35	50	1.7e-69	T
WP_012855781.1		639	PRINTS	PR00418	DNA topoisomerase II family signature	70	83	1.7e-69	T
WP_012855781.1		639	PRINTS	PR00418	DNA topoisomerase II family signature	524	536	1.7e-69	T
WP_012855781.1		639	PRINTS	PR00418	DNA topoisomerase II family signature	566	582	1.7e-69	T
WP_012855781.1		639	ProSiteProfiles	PS50880	Toprim domain profile,	418	532	19.404	T	IPR006171	TOPRIM domain
WP_012855781.1		639	Pfam	PF00204	DNA gyrase B	219	388	2.5e-51	T	IPR013506	DNA topoisomerase, type IIA, subunit B, domain 2
WP_012855781.1		639	Gene3D	G3DSA:3,30,230,10	-	218	397	2.4e-57	T	IPR014721	Ribosomal protein S5 domain 2-type fold, subgroup
WP_012855781.1		639	SUPERFAMILY	SSF55874	ATPase domain of HSP90 chaperone/DNA topoisomerase II/histidine kinase	6	214	5.5e-61	T	IPR036890	Histidine kinase/HSP90-like ATPase superfamily
WP_012855781.1		639	Gene3D	G3DSA:3,30,565,10	-	3	217	2.5e-80	T	IPR036890	Histidine kinase/HSP90-like ATPase superfamily
WP_012855781.1		639	SUPERFAMILY	SSF56719	Type II DNA topoisomerase	401	632	1.28e-81	T	IPR013760	DNA topoisomerase, type IIA-like domain superfamily
WP_012855781.1		639	SMART	SM00387	HKATPase_4	31	174	8.5e-25	T	IPR003594	Histidine kinase/HSP90-like ATPase
WP_012855781.1		639	SMART	SM00433	topII5	35	627	0	T	IPR001241	DNA topoisomerase, type IIA
WP_012855781.1		639	CDD	cd16928	HATPase_GyrB-like	36	214	2.91225e-90	T
WP_012855781.1		639	Pfam	PF02518	Histidine kinase-, DNA gyrase B-, and HSP90-like ATPase	31	173	1.3e-21	T	IPR003594	Histidine kinase/HSP90-like ATPase
WP_012855781.1		639	SUPERFAMILY	SSF54211	Ribosomal protein S5 domain 2-like	219	387	6.83e-45	T	IPR020568	Ribosomal protein S5 domain 2-type fold
WP_012855781.1		639	PRINTS	PR01159	DNA gyrase subunit B signature	308	324	5.6e-38	T	IPR000565	DNA topoisomerase, type IIA, subunit B
WP_012855781.1		639	PRINTS	PR01159	DNA gyrase subunit B signature	179	194	5.6e-38	T	IPR000565	DNA topoisomerase, type IIA, subunit B
WP_012855781.1		639	PRINTS	PR01159	DNA gyrase subunit B signature	218	240	5.6e-38	T	IPR000565	DNA topoisomerase, type IIA, subunit B
WP_012855781.1		639	PRINTS	PR01159	DNA gyrase subunit B signature	470	479	5.6e-38	T	IPR000565	DNA topoisomerase, type IIA, subunit B
WP_012855781.1		639	PRINTS	PR01159	DNA gyrase subunit B signature	372	392	5.6e-38	T	IPR000565	DNA topoisomerase, type IIA, subunit B
WP_012855781.1		639	PRINTS	PR01159	DNA gyrase subunit B signature	194	207	5.6e-38	T	IPR000565	DNA topoisomerase, type IIA, subunit B
WP_012855781.1		639	PRINTS	PR01159	DNA gyrase subunit B signature	358	372	5.6e-38	T	IPR000565	DNA topoisomerase, type IIA, subunit B
WP_012855781.1		639	PRINTS	PR01159	DNA gyrase subunit B signature	603	619	5.6e-38	T	IPR000565	DNA topoisomerase, type IIA, subunit B
WP_012855781.1		639	PRINTS	PR01159	DNA gyrase subunit B signature	6	16	5.6e-38	T	IPR000565	DNA topoisomerase, type IIA, subunit B
WP_012855781.1		639	PRINTS	PR01159	DNA gyrase subunit B signature	587	599	5.6e-38	T	IPR000565	DNA topoisomerase, type IIA, subunit B
WP_012855781.1		639	ProSitePatterns	PS00177	DNA topoisomerase II signature,	422	430	-	T	IPR018522	DNA topoisomerase, type IIA, conserved site
WP_012855781.1		639	Pfam	PF00986	DNA gyrase B subunit, carboxyl terminus	563	623	2.9e-26	T	IPR002288	DNA gyrase B subunit, C-terminal
WP_012855781.1		639	Coils	Coil	Coil	380	400	-	T
WP_012855484.1		256	Pfam	PF01066	CDP-alcohol phosphatidyltransferase	19	103	1.9e-16	T	IPR000462	CDP-alcohol phosphatidyltransferase
WP_012855484.1		256	ProSitePatterns	PS00379	CDP-alcohol phosphatidyltransferases signature,	81	103	-	T	IPR000462	CDP-alcohol phosphatidyltransferase
WP_012855484.1		256	Gene3D	G3DSA:1,20,120,1760	-	9	216	9e-09	T	IPR043130	CDP-alcohol phosphotransferase, transmembrane domain
WP_012855484.1		256	TIGRFAM	TIGR00560	pgsA: CDP-diacylglycerol--glycerol-3-phosphate 3-phosphatidyltransferase	18	215	6.3e-39	T	IPR004570	CDP-diacylglycerol--glycerol-3-phosphate 3-phosphatidyltransferase
WP_012855484.1		256	MobiDBLite	mobidb-lite	consensus disorder prediction	230	256	-	T
WP_012855608.1		432	Gene3D	G3DSA:3,40,1030,10	Pyrimidine Nucleoside Phosphorylase; Chain A	77	330	1.2e-141	T	IPR035902	Nucleoside phosphorylase/phosphoribosyltransferase catalytic domain superfamily
WP_012855608.1		432	SUPERFAMILY	SSF52418	Nucleoside phosphorylase/phosphoribosyltransferase catalytic domain	69	329	4.97e-89	T	IPR035902	Nucleoside phosphorylase/phosphoribosyltransferase catalytic domain superfamily
WP_012855608.1		432	Gene3D	G3DSA:1,20,970,10	Transferase	1	67	1.6e-27	T	IPR036320	Glycosyl transferase family 3, N-terminal domain superfamily
WP_012855608.1		432	SUPERFAMILY	SSF47648	Nucleoside phosphorylase/phosphoribosyltransferase N-terminal domain	1	69	3.14e-20	T	IPR036320	Glycosyl transferase family 3, N-terminal domain superfamily
WP_012855608.1		432	PIRSF	PIRSF000478	TP_PyNP	1	432	8e-172	T	IPR000053	Thymidine/pyrimidine-nucleoside phosphorylase
WP_012855608.1		432	Pfam	PF02885	Glycosyl transferase family, helical bundle domain	5	66	9.2e-23	T	IPR017459	Glycosyl transferase family 3, N-terminal domain
WP_012855608.1		432	Pfam	PF07831	Pyrimidine nucleoside phosphorylase C-terminal domain	346	417	2.8e-22	T	IPR013102	Pyrimidine nucleoside phosphorylase, C-terminal
WP_012855608.1		432	TIGRFAM	TIGR02644	Y_phosphoryl: pyrimidine-nucleoside phosphorylase	4	415	1.1e-177	T	IPR018090	Pyrimidine-nucleoside phosphorylase, bacterial/eukaryotic
WP_012855608.1		432	SMART	SM00941	PYNP_C_2	345	418	2.4e-26	T	IPR013102	Pyrimidine nucleoside phosphorylase, C-terminal
WP_012855608.1		432	Pfam	PF00591	Glycosyl transferase family, a/b domain	76	305	1.9e-40	T	IPR000312	Glycosyl transferase, family 3
WP_012855608.1		432	SUPERFAMILY	SSF54680	Pyrimidine nucleoside phosphorylase C-terminal domain	332	429	1.06e-25	T	IPR036566	Pyrimidine nucleoside phosphorylase-like, C-terminal domain superfamily
WP_012855608.1		432	ProSitePatterns	PS00647	Thymidine and pyrimidine-nucleoside phosphorylases signature,	110	125	-	T	IPR017872	Pyrimidine-nucleoside phosphorylase, conserved site
WP_012855608.1		432	Gene3D	G3DSA:3,90,1170,30	-	331	420	1.2e-141	T	IPR036566	Pyrimidine nucleoside phosphorylase-like, C-terminal domain superfamily
WP_012855636.1		388	Pfam	PF06646	High affinity transport system protein p37	63	383	2.3e-90	T	IPR010592	High affinity transport system p37
WP_012855636.1		388	Gene3D	G3DSA:3,40,190,190	-	130	324	1.5e-112	T	IPR043100	High affinity transport system p37, domain II
WP_012855636.1		388	Gene3D	G3DSA:3,40,190,180	-	61	379	1.5e-112	T	IPR043099	High affinity transport system p37, domain I
WP_012855636.1		388	ProSiteProfiles	PS51257	Prokaryotic membrane lipoprotein lipid attachment site profile,	1	28	7	T
WP_012855756.1		734	ProSitePatterns	PS00018	EF-hand calcium-binding domain,	597	609	-	T	IPR018247	EF-Hand 1, calcium-binding site
WP_012855569.1		129	Gene3D	G3DSA:3,90,470,10	Ribosomal Protein L22; Chain A	6	129	4.6e-44	T	IPR036394	Ribosomal protein L22/L17 superfamily
WP_012855569.1		129	SUPERFAMILY	SSF54843	Ribosomal protein L22	7	119	1.57e-40	T	IPR036394	Ribosomal protein L22/L17 superfamily
WP_012855569.1		129	TIGRFAM	TIGR01044	rplV_bact: ribosomal protein uL22	12	113	3.2e-38	T	IPR005727	Ribosomal protein L22, bacterial/chloroplast-type
WP_012855569.1		129	CDD	cd00336	Ribosomal_L22	10	114	1.58142e-42	T	IPR001063	Ribosomal protein L22/L17
WP_012855569.1		129	Hamap	MF_01331_B	50S ribosomal protein L22 [rplV],	8	117	25.853	T	IPR005727	Ribosomal protein L22, bacterial/chloroplast-type
WP_012855569.1		129	Pfam	PF00237	Ribosomal protein L22p/L17e	13	114	1.9e-31	T	IPR001063	Ribosomal protein L22/L17
WP_012855454.1		598	Pfam	PF00456	Transketolase, thiamine diphosphate binding domain	10	290	1.5e-21	T	IPR005474	Transketolase, N-terminal
WP_012855454.1		598	Gene3D	G3DSA:3,40,50,970	-	2	293	2.8e-40	T
WP_012855454.1		598	Gene3D	G3DSA:3,40,50,970	-	303	496	1.3e-12	T
WP_012855454.1		598	Coils	Coil	Coil	274	301	-	T
WP_012855454.1		598	SUPERFAMILY	SSF52518	Thiamin diphosphate-binding fold (THDP-binding)	11	264	2.5e-31	T	IPR029061	Thiamin diphosphate-binding fold
WP_012855454.1		598	SUPERFAMILY	SSF52518	Thiamin diphosphate-binding fold (THDP-binding)	325	483	8.07e-09	T	IPR029061	Thiamin diphosphate-binding fold
WP_012855525.1		370	ProSiteProfiles	PS51257	Prokaryotic membrane lipoprotein lipid attachment site profile,	1	25	6	T
WP_012855628.1	down	238	Coils	Coil	Coil	113	133	-	T
WP_012855628.1	down	238	SUPERFAMILY	SSF53335	S-adenosyl-L-methionine-dependent methyltransferases	8	209	1.17e-29	T	IPR029063	S-adenosyl-L-methionine-dependent methyltransferase
WP_012855628.1	down	238	TIGRFAM	TIGR00138	rsmG_gidB: 16S rRNA (guanine(527)-N(7))-methyltransferase RsmG	28	195	9.5e-42	T	IPR003682	rRNA small subunit methyltransferase G
WP_012855628.1	down	238	CDD	cd02440	AdoMet_MTases	77	171	0.00240294	T
WP_012855628.1	down	238	Hamap	MF_00074	Ribosomal RNA small subunit methyltransferase G [rsmG],	15	212	20.261	T	IPR003682	rRNA small subunit methyltransferase G
WP_012855628.1	down	238	Gene3D	G3DSA:3,40,50,150	Vaccinia Virus protein VP39	5	237	6.3e-46	T
WP_012855628.1	down	238	Pfam	PF02527	rRNA small subunit methyltransferase G	24	190	7.6e-36	T	IPR003682	rRNA small subunit methyltransferase G
WP_012855757.1	down	184	ProSitePatterns	PS00092	N-6 Adenine-specific DNA methylases signature,	114	120	-	T	IPR002052	DNA methylase, N-6 adenine-specific, conserved site
WP_012855757.1	down	184	SUPERFAMILY	SSF53335	S-adenosyl-L-methionine-dependent methyltransferases	2	176	2.49e-43	T	IPR029063	S-adenosyl-L-methionine-dependent methyltransferase
WP_012855757.1	down	184	PIRSF	PIRSF004553	Methylase_YhhF	1	180	4.1e-50	T	IPR004398	RNA methyltransferase, RsmD
WP_012855757.1	down	184	Gene3D	G3DSA:3,40,50,150	Vaccinia Virus protein VP39	1	183	7.8e-52	T
WP_012855757.1	down	184	CDD	cd02440	AdoMet_MTases	45	120	3.48892e-15	T
WP_012855757.1	down	184	Pfam	PF03602	Conserved hypothetical protein 95	2	176	4.1e-50	T
WP_012855757.1	down	184	TIGRFAM	TIGR00095	TIGR00095: 16S rRNA (guanine(966)-N(2))-methyltransferase RsmD	1	177	8.3e-44	T	IPR004398	RNA methyltransferase, RsmD
WP_012855655.1	down	499	Gene3D	G3DSA:3,40,720,10	Alkaline Phosphatase	3	498	1.2e-186	T	IPR017850	Alkaline-phosphatase-like, core domain superfamily
WP_012855655.1	down	499	SUPERFAMILY	SSF64158	2,3-Bisphosphoglycerate-independent phosphoglycerate mutase, substrate-binding domain	76	298	1.44e-72	T	IPR036646	BPG-independent phosphoglycerate mutase, domain B superfamily
WP_012855655.1	down	499	PIRSF	PIRSF001492	IPGAM	1	499	3.8e-186	T	IPR005995	Phosphoglycerate mutase, 2,3-bisphosphoglycerate-independent
WP_012855655.1	down	499	TIGRFAM	TIGR01307	pgm_bpd_ind: phosphoglycerate mutase (2,3-diphosphoglycerate-independent)	2	498	9.7e-187	T	IPR005995	Phosphoglycerate mutase, 2,3-bisphosphoglycerate-independent
WP_012855655.1	down	499	Pfam	PF01676	Metalloenzyme superfamily	2	487	2.1e-64	T	IPR006124	Metalloenzyme
WP_012855655.1	down	499	Pfam	PF06415	BPG-independent PGAM N-terminus (iPGM_N)	80	290	2.5e-66	T	IPR011258	BPG-independent PGAM, N-terminal
WP_012855655.1	down	499	CDD	cd16010	iPGM	2	498	0	T	IPR005995	Phosphoglycerate mutase, 2,3-bisphosphoglycerate-independent
WP_012855655.1	down	499	Gene3D	G3DSA:3,40,1450,10	2	75	302	1.2e-186	T	IPR036646	BPG-independent phosphoglycerate mutase, domain B superfamily
WP_012855655.1	down	499	SUPERFAMILY	SSF53649	Alkaline phosphatase-like	1	498	1.01e-60	T	IPR017850	Alkaline-phosphatase-like, core domain superfamily
WP_012855655.1	down	499	Hamap	MF_01038	2,3-bisphosphoglycerate-independent phosphoglycerate mutase [gpmI],	2	499	43.409	T	IPR005995	Phosphoglycerate mutase, 2,3-bisphosphoglycerate-independent
WP_012855588.1		452	CDD	cd18110	ATP-synt_F1_beta_C	345	451	1.01773e-33	T
WP_012855588.1		452	SMART	SM00382	AAA_5	136	298	0.0001	T	IPR003593	AAA+ ATPase domain
WP_012855588.1		452	SUPERFAMILY	SSF52540	P-loop containing nucleoside triphosphate hydrolases	74	343	2.5e-66	T	IPR027417	P-loop containing nucleoside triphosphate hydrolase
WP_012855588.1		452	Pfam	PF00006	ATP synthase alpha/beta family, nucleotide-binding domain	124	336	1.4e-54	T	IPR000194	ATPase, F1/V1/A1 complex, alpha/beta subunit, nucleotide-binding domain
WP_012855588.1		452	SUPERFAMILY	SSF50615	N-terminal domain of alpha and beta subunits of F1 ATP synthase	2	70	9.16e-12	T	IPR036121	ATPase, F1/V1/A1 complex, alpha/beta subunit, N-terminal domain superfamily
WP_012855588.1		452	Gene3D	G3DSA:3,40,50,300	-	73	339	3e-73	T
WP_012855588.1		452	CDD	cd18115	ATP-synt_F1_beta_N	3	68	1.21175e-05	T
WP_012855588.1		452	SUPERFAMILY	SSF47917	C-terminal domain of alpha and beta subunits of F1 ATP synthase	341	451	2.04e-37	T
WP_012855588.1		452	Gene3D	G3DSA:1,10,1140,10	-	341	452	4.7e-35	T	IPR024034	ATPase, F1/V1 complex, beta/alpha subunit, C-terminal
WP_012855588.1		452	Gene3D	G3DSA:2,40,10,170	-	1	71	3.1e-09	T
WP_012855566.1		66	Gene3D	G3DSA:1,10,287,310	-	1	63	2.2e-21	T	IPR036049	Ribosomal protein L29/L35 superfamily
WP_012855566.1		66	Hamap	MF_00374	50S ribosomal protein L29 [rpmC],	1	60	16.467	T	IPR001854	Ribosomal protein L29/L35
WP_012855566.1		66	TIGRFAM	TIGR00012	L29: ribosomal protein uL29	5	59	1.5e-19	T	IPR001854	Ribosomal protein L29/L35
WP_012855566.1		66	Pfam	PF00831	Ribosomal L29 protein	5	60	1.4e-19	T	IPR001854	Ribosomal protein L29/L35
WP_012855566.1		66	CDD	cd00427	Ribosomal_L29_HIP	4	60	4.07131e-16	T
WP_012855566.1		66	SUPERFAMILY	SSF46561	Ribosomal protein L29 (L29p)	1	63	1.44e-18	T	IPR036049	Ribosomal protein L29/L35 superfamily
WP_012855566.1		66	Coils	Coil	Coil	4	24	-	T
WP_012855457.1		254	Pfam	PF02540	NAD synthase	22	245	2.2e-53	T	IPR022310	NAD/GMP synthase
WP_012855457.1		254	Gene3D	G3DSA:3,40,50,620	HUPs	2	250	8.1e-61	T	IPR014729	Rossmann-like alpha/beta/alpha sandwich fold
WP_012855457.1		254	SUPERFAMILY	SSF52402	Adenine nucleotide alpha hydrolases-like	20	253	7.64e-56	T
WP_012855457.1		254	TIGRFAM	TIGR00552	nadE: NAD+ synthetase	20	248	8e-58	T	IPR003694	NAD(+) synthetase
WP_012855288.1		65	MobiDBLite	mobidb-lite	consensus disorder prediction	1	21	-	T
WP_012855288.1		65	Pfam	PF00830	Ribosomal L28 family	5	60	1.6e-14	T	IPR026569	Ribosomal protein L28/L24
WP_012855288.1		65	Hamap	MF_00373	50S ribosomal protein L28 [rpmB],	1	61	14.203	T	IPR001383	Ribosomal protein L28
WP_012855288.1		65	TIGRFAM	TIGR00009	L28: ribosomal protein bL28	3	57	7.5e-15	T	IPR001383	Ribosomal protein L28
WP_012855288.1		65	SUPERFAMILY	SSF143800	L28p-like	1	64	2.16e-16	T	IPR034704	L28p-like
WP_012855288.1		65	Gene3D	G3DSA:2,30,170,40	Ribosomal protein L34p	4	65	2.6e-15	T	IPR037147	Ribosomal protein L28/L24 superfamily
WP_012855415.1		424	TIGRFAM	TIGR02729	Obg_CgtA: Obg family GTPase CgtA	3	323	5.7e-121	T	IPR014100	GTP-binding protein Obg/CgtA
WP_012855415.1		424	PIRSF	PIRSF002401	GTP-binding_obg	1	369	1.8e-127	T	IPR035101	GTP-binding protein, Obg-type
WP_012855415.1		424	SUPERFAMILY	SSF52540	P-loop containing nucleoside triphosphate hydrolases	158	332	1.75e-41	T	IPR027417	P-loop containing nucleoside triphosphate hydrolase
WP_012855415.1		424	Gene3D	G3DSA:2,70,210,12	-	1	155	2e-50	T	IPR036726	GTP1/OBG domain superfamily
WP_012855415.1		424	ProSitePatterns	PS00905	GTP1/OBG family signature,	209	222	-	T	IPR006074	GTP1/OBG, conserved site
WP_012855415.1		424	ProSiteProfiles	PS51883	Obg domain profile,	1	156	72.899	T
WP_012855415.1		424	Hamap	MF_01454	GTPase Obg [obg],	2	324	43.283	T	IPR014100	GTP-binding protein Obg/CgtA
WP_012855415.1		424	PRINTS	PR00326	GTP1/OBG GTP-binding protein family signature	224	242	7.1e-30	T	IPR006073	GTP binding domain
WP_012855415.1		424	PRINTS	PR00326	GTP1/OBG GTP-binding protein family signature	159	179	7.1e-30	T	IPR006073	GTP binding domain
WP_012855415.1		424	PRINTS	PR00326	GTP1/OBG GTP-binding protein family signature	180	198	7.1e-30	T	IPR006073	GTP binding domain
WP_012855415.1		424	PRINTS	PR00326	GTP1/OBG GTP-binding protein family signature	207	222	7.1e-30	T	IPR006073	GTP binding domain
WP_012855415.1		424	SUPERFAMILY	SSF102741	Obg GTP-binding protein C-terminal domain	349	420	8.5e-13	T	IPR036346	GTP-binding protein OBG, C-terminal domain superfamily
WP_012855415.1		424	Pfam	PF01926	50S ribosome-binding GTPase	158	279	1.1e-19	T	IPR006073	GTP binding domain
WP_012855415.1		424	Gene3D	G3DSA:3,40,50,300	-	156	335	8.7e-46	T
WP_012855415.1		424	SUPERFAMILY	SSF82051	Obg GTP-binding protein N-terminal domain	2	155	1.83e-47	T	IPR036726	GTP1/OBG domain superfamily
WP_012855415.1		424	Pfam	PF01018	GTP1/OBG	4	155	5.7e-51	T	IPR006169	GTP1/OBG domain
WP_012855415.1		424	ProSiteProfiles	PS51881	Obg C-terminal (OCT) domain profile,	343	421	20.699	T
WP_012855415.1		424	ProSiteProfiles	PS51710	OBG-type guanine nucleotide-binding (G) domain profile,	157	324	65.738	T	IPR031167	OBG-type guanine nucleotide-binding (G) domain
WP_012855415.1		424	CDD	cd01898	Obg	157	323	7.21961e-76	T	IPR031167	OBG-type guanine nucleotide-binding (G) domain
WP_012855415.1		424	TIGRFAM	TIGR03595	Obg_CgtA_exten: Obg family GTPase CgtA, C-terminal extension	352	420	2.4e-17	T	IPR015349	GTP-binding protein OBG, C-terminal
WP_012855415.1		424	Pfam	PF09269	Domain of unknown function (DUF1967)	353	419	1.7e-12	T	IPR015349	GTP-binding protein OBG, C-terminal
WP_012855449.1		282	SUPERFAMILY	SSF52980	Restriction endonuclease-like	50	190	3.32e-13	T	IPR011335	Restriction endonuclease type II-like
WP_012855449.1		282	Gene3D	G3DSA:3,90,320,10	-	48	235	2.5e-13	T	IPR011604	Exonuclease, phage-type/RecB, C-terminal
WP_012855539.1	down	293	ProSiteProfiles	PS51482	DegV domain profile,	3	277	42.75	T	IPR003797	DegV
WP_012855539.1	down	293	Gene3D	G3DSA:3,30,1180,10	-	154	279	3.9e-20	T	IPR043168	DegV, C-terminal domain
WP_012855539.1	down	293	Pfam	PF02645	Uncharacterised protein, DegV family COG1307	2	276	1.4e-45	T	IPR003797	DegV
WP_012855539.1	down	293	Gene3D	G3DSA:3,40,50,10170	-	1	148	7.2e-23	T
WP_012855539.1	down	293	SUPERFAMILY	SSF82549	DAK1/DegV-like	1	276	2.3e-51	T
WP_012855539.1	down	293	TIGRFAM	TIGR00762	DegV: EDD domain protein, DegV family	3	275	5.7e-46	T	IPR003797	DegV
WP_012855539.1	down	293	Coils	Coil	Coil	203	223	-	T
WP_012855307.1		724	ProSiteProfiles	PS51257	Prokaryotic membrane lipoprotein lipid attachment site profile,	1	28	7	T
WP_012855307.1		724	MobiDBLite	mobidb-lite	consensus disorder prediction	37	51	-	T
WP_012855307.1		724	MobiDBLite	mobidb-lite	consensus disorder prediction	37	64	-	T
WP_012855474.1		265	Pfam	PF00005	ABC transporter	19	165	2.6e-34	T	IPR003439	ABC transporter-like
WP_012855474.1		265	ProSitePatterns	PS00211	ABC transporters family signature,	137	151	-	T	IPR017871	ABC transporter, conserved site
WP_012855474.1		265	Gene3D	G3DSA:3,40,50,300	-	1	262	1.4e-76	T
WP_012855474.1		265	CDD	cd03225	ABC_cobalt_CbiO_domain1	3	213	2.11951e-98	T
WP_012855474.1		265	ProSiteProfiles	PS50893	ATP-binding cassette, ABC transporter-type domain profile,	2	236	24.677	T	IPR003439	ABC transporter-like
WP_012855474.1		265	SMART	SM00382	AAA_5	28	213	8.9e-14	T	IPR003593	AAA+ ATPase domain
WP_012855474.1		265	TIGRFAM	TIGR04520	ECF_ATPase_1: energy-coupling factor transporter ATPase	2	264	1.1e-107	T	IPR030947	Energy-coupling factor transporter ATP-binding protein EcfA1
WP_012855474.1		265	SUPERFAMILY	SSF52540	P-loop containing nucleoside triphosphate hydrolases	1	230	5.33e-64	T	IPR027417	P-loop containing nucleoside triphosphate hydrolase
WP_012855474.1		265	ProSiteProfiles	PS51246	Cobalt import ATP-binding protein cbiO,	1	218	91.958	T	IPR015856	ABC transporter, CbiO/EcfA subunit
WP_012855606.1		209	Hamap	MF_01218_B	Uracil phosphoribosyltransferase [upp],	1	207	42.014	T	IPR034332	Uracil phosphoribosyltransferase, bacterial-type
WP_012855606.1		209	TIGRFAM	TIGR01091	upp: uracil phosphoribosyltransferase	1	207	4.9e-77	T	IPR005765	Uracil phosphoribosyl transferase
WP_012855606.1		209	Pfam	PF14681	Uracil phosphoribosyltransferase	5	206	4.2e-70	T
WP_012855606.1		209	Gene3D	G3DSA:3,40,50,2020	-	1	207	1.7e-74	T	IPR029057	Phosphoribosyltransferase-like
WP_012855606.1		209	CDD	cd06223	PRTases_typeI	64	181	3.23282e-15	T	IPR000836	Phosphoribosyltransferase domain
WP_012855606.1		209	SUPERFAMILY	SSF53271	PRTase-like	2	205	2.07e-62	T	IPR029057	Phosphoribosyltransferase-like
WP_012855637.1		557	Gene3D	G3DSA:1,10,3720,10	-	82	279	2.7e-14	T	IPR035906	MetI-like superfamily
WP_012855637.1		557	SUPERFAMILY	SSF161098	MetI-like	368	539	3.14e-12	T	IPR035906	MetI-like superfamily
WP_012855637.1		557	SUPERFAMILY	SSF161098	MetI-like	89	267	1.7e-16	T	IPR035906	MetI-like superfamily
WP_012855637.1		557	ProSiteProfiles	PS50928	ABC transporter integral membrane type-1 domain profile,	363	540	10.213	T	IPR000515	ABC transporter type 1, transmembrane domain MetI-like
WP_012855637.1		557	CDD	cd06261	TM_PBP2	91	269	0.00468425	T	IPR000515	ABC transporter type 1, transmembrane domain MetI-like
WP_012855637.1		557	Pfam	PF00528	Binding-protein-dependent transport system inner membrane component	402	540	2.2e-06	T	IPR000515	ABC transporter type 1, transmembrane domain MetI-like
WP_012855637.1		557	Gene3D	G3DSA:1,10,3720,10	-	358	554	1.1e-11	T	IPR035906	MetI-like superfamily
WP_012855763.1		373	Coils	Coil	Coil	27	54	-	T
WP_012855763.1		373	ProSiteProfiles	PS51257	Prokaryotic membrane lipoprotein lipid attachment site profile,	1	26	7	T
WP_012855343.1		317	Gene3D	G3DSA:2,40,50,90	-	135	306	1.7e-22	T	IPR035437	SNase-like, OB-fold superfamily
WP_012855343.1		317	Coils	Coil	Coil	43	63	-	T
WP_012855343.1		317	SMART	SM00318	SNASE_2	140	302	1.4e-05	T	IPR016071	Staphylococcal nuclease (SNase-like), OB-fold
WP_012855343.1		317	SUPERFAMILY	SSF50199	Staphylococcal nuclease	145	304	6.41e-15	T
WP_012855343.1		317	ProSiteProfiles	PS51257	Prokaryotic membrane lipoprotein lipid attachment site profile,	1	29	8	T
WP_012855343.1		317	ProSiteProfiles	PS50830	Thermonuclease domain profile,	140	302	23.958	T	IPR016071	Staphylococcal nuclease (SNase-like), OB-fold
WP_012855343.1		317	Pfam	PF00565	Staphylococcal nuclease homologue	164	300	1.7e-11	T	IPR016071	Staphylococcal nuclease (SNase-like), OB-fold
WP_012855683.1		350	Hamap	MF_00081	Heat-inducible transcription repressor HrcA [hrcA],	19	339	22.021	T	IPR002571	Heat-inducible transcription repressor HrcA
WP_012855683.1		350	Pfam	PF01628	HrcA protein C terminal domain	121	327	7.2e-20	T	IPR021153	Heat-inducible transcription repressor HrcA, C-terminal
WP_012855683.1		350	SUPERFAMILY	SSF46785	Winged helix DNA-binding domain	20	99	4.71e-20	T	IPR036390	Winged helix DNA-binding domain superfamily
WP_012855683.1		350	PIRSF	PIRSF005485	HrcA	18	349	1.1e-66	T	IPR002571	Heat-inducible transcription repressor HrcA
WP_012855683.1		350	TIGRFAM	TIGR00331	hrcA: heat-inducible transcription repressor HrcA	26	344	5.8e-68	T	IPR002571	Heat-inducible transcription repressor HrcA
WP_012855683.1		350	Gene3D	G3DSA:1,10,10,10	winged helix"" repressor DNA binding domain	8	103	4.9e-28	T	IPR036388	Winged helix-like DNA-binding domain superfamily
WP_012855683.1		350	SUPERFAMILY	SSF55781	GAF domain-like	109	343	1.77e-19	T
WP_012855356.1	down	720	Pfam	PF03202	Putative mycoplasma lipoprotein, C-terminal region	565	697	4.4e-35	T	IPR004890	Mycoplasma lipoprotein, C-terminal
WP_012855356.1	down	720	Pfam	PF03305	Mycoplasma MG185/MG260 protein	252	393	2.1e-19	T	IPR004984	Mycoplasma lipoprotein, central domain
WP_012855356.1	down	720	ProSiteProfiles	PS51257	Prokaryotic membrane lipoprotein lipid attachment site profile,	1	26	7	T
WP_012855692.1		473	SUPERFAMILY	SSF50800	PK beta-barrel domain-like	74	173	8.02e-19	T	IPR011037	Pyruvate kinase-like, insert domain superfamily
WP_012855692.1		473	Gene3D	G3DSA:2,40,33,10	-	75	173	6.4e-142	T	IPR015806	Pyruvate kinase, insert domain superfamily
WP_012855692.1		473	TIGRFAM	TIGR01064	pyruv_kin: pyruvate kinase	7	467	4.9e-152	T	IPR001697	Pyruvate kinase
WP_012855692.1		473	SUPERFAMILY	SSF51621	Phosphoenolpyruvate/pyruvate domain	7	346	7.68e-93	T	IPR015813	Pyruvate/Phosphoenolpyruvate kinase-like domain superfamily
WP_012855692.1		473	PRINTS	PR01050	Pyruvate kinase family signature	223	249	3e-65	T	IPR001697	Pyruvate kinase
WP_012855692.1		473	PRINTS	PR01050	Pyruvate kinase family signature	300	318	3e-65	T	IPR001697	Pyruvate kinase
WP_012855692.1		473	PRINTS	PR01050	Pyruvate kinase family signature	275	299	3e-65	T	IPR001697	Pyruvate kinase
WP_012855692.1		473	PRINTS	PR01050	Pyruvate kinase family signature	250	274	3e-65	T	IPR001697	Pyruvate kinase
WP_012855692.1		473	PRINTS	PR01050	Pyruvate kinase family signature	63	79	3e-65	T	IPR001697	Pyruvate kinase
WP_012855692.1		473	PRINTS	PR01050	Pyruvate kinase family signature	192	206	3e-65	T	IPR001697	Pyruvate kinase
WP_012855692.1		473	PRINTS	PR01050	Pyruvate kinase family signature	319	335	3e-65	T	IPR001697	Pyruvate kinase
WP_012855692.1		473	Gene3D	G3DSA:3,40,1380,20	-	351	459	6.4e-142	T	IPR036918	Pyruvate kinase, C-terminal domain superfamily
WP_012855692.1		473	SUPERFAMILY	SSF52935	PK C-terminal domain-like	329	465	1.74e-17	T	IPR036918	Pyruvate kinase, C-terminal domain superfamily
WP_012855692.1		473	Pfam	PF00224	Pyruvate kinase, barrel domain	7	345	3.8e-117	T	IPR015793	Pyruvate kinase, barrel
WP_012855692.1		473	Gene3D	G3DSA:3,20,20,60	-	7	350	6.4e-142	T	IPR040442	Pyruvate kinase-like domain superfamily
WP_012855571.1		281	Pfam	PF03947	Ribosomal Proteins L2, C-terminal domain	126	254	1.2e-51	T	IPR022669	Ribosomal protein L2, C-terminal
WP_012855571.1		281	Gene3D	G3DSA:2,30,30,30	-	119	199	8.6e-28	T	IPR014722	Ribosomal protein L2, domain 2
WP_012855571.1		281	SMART	SM01383	Ribosomal_L2_2	43	119	8.7e-44	T	IPR002171	Ribosomal protein L2
WP_012855571.1		281	MobiDBLite	mobidb-lite	consensus disorder prediction	224	281	-	T
WP_012855571.1		281	ProSitePatterns	PS00467	Ribosomal protein L2 signature,	221	232	-	T	IPR022671	Ribosomal protein L2, conserved site
WP_012855571.1		281	TIGRFAM	TIGR01171	rplB_bact: ribosomal protein uL2	3	278	4.2e-125	T	IPR005880	Ribosomal protein L2, bacterial/organellar-type
WP_012855571.1		281	SUPERFAMILY	SSF50249	Nucleic acid-binding proteins	2	125	4.11e-44	T	IPR012340	Nucleic acid-binding, OB-fold
WP_012855571.1		281	Gene3D	G3DSA:4,10,950,10	Ribosomal protein L2	200	279	9.6e-34	T	IPR014726	Ribosomal protein L2, domain 3
WP_012855571.1		281	Pfam	PF00181	Ribosomal Proteins L2, RNA binding domain	43	118	5.5e-30	T	IPR022666	Ribosomal Proteins L2, RNA binding domain
WP_012855571.1		281	SUPERFAMILY	SSF50104	Translation proteins SH3-like domain	127	276	1.62e-54	T	IPR008991	Translation protein SH3-like domain superfamily
WP_012855571.1		281	Gene3D	G3DSA:2,40,50,140	-	1	115	2.8e-40	T
WP_012855571.1		281	Hamap	MF_01320_B	50S ribosomal protein L2 [rplB],	1	278	45.075	T	IPR005880	Ribosomal protein L2, bacterial/organellar-type
WP_012855571.1		281	SMART	SM01382	Ribosomal_L2_C_2	125	256	4e-82	T	IPR022669	Ribosomal protein L2, C-terminal
WP_012855571.1		281	PIRSF	PIRSF002158	RPL2p_RPL2a_RPL8e_RPL2o	4	280	2.9e-93	T	IPR002171	Ribosomal protein L2
WP_012855731.1		443	ProSitePatterns	PS01230	RNA methyltransferase trmA family signature 1,	376	405	-	T	IPR030390	RNA methyltransferase TrmA, active site
WP_012855731.1		443	Gene3D	G3DSA:3,40,1350,30	-	125	275	2.2e-68	T
WP_012855731.1		443	ProSiteProfiles	PS50926	TRAM domain profile,	1	59	10.489	T	IPR002792	TRAM domain
WP_012855731.1		443	Gene3D	G3DSA:3,40,50,150	Vaccinia Virus protein VP39	83	437	2.2e-68	T
WP_012855731.1		443	SUPERFAMILY	SSF50249	Nucleic acid-binding proteins	2	58	2.91e-10	T	IPR012340	Nucleic acid-binding, OB-fold
WP_012855731.1		443	Gene3D	G3DSA:2,40,50,140	-	2	73	2.8e-13	T
WP_012855731.1		443	ProSiteProfiles	PS51687	SAM-dependent methyltransferase RNA m(5)U-type domain profile,	79	443	51.609	T	IPR010280	(Uracil-5)-methyltransferase family
WP_012855731.1		443	SUPERFAMILY	SSF53335	S-adenosyl-L-methionine-dependent methyltransferases	77	442	1.77e-40	T	IPR029063	S-adenosyl-L-methionine-dependent methyltransferase
WP_012855731.1		443	TIGRFAM	TIGR00479	rumA: 23S rRNA (uracil-5-)-methyltransferase RumA	15	436	3.2e-67	T
WP_012855731.1		443	Pfam	PF05958	tRNA (Uracil-5-)-methyltransferase	88	443	1.8e-21	T	IPR010280	(Uracil-5)-methyltransferase family
WP_012855573.1		322	Hamap	MF_01328_B	50S ribosomal protein L4 [rplD],	121	322	29.005	T	IPR013005	50S ribosomal protein uL4
WP_012855573.1		322	Pfam	PF00573	Ribosomal protein L4/L1 family	133	318	4.9e-52	T	IPR002136	Ribosomal protein L4/L1e
WP_012855573.1		322	Gene3D	G3DSA:3,40,1370,10	-	104	322	2e-57	T	IPR023574	Ribosomal protein L4 domain superfamily
WP_012855573.1		322	SUPERFAMILY	SSF52166	Ribosomal protein L4	127	319	4.71e-53	T	IPR023574	Ribosomal protein L4 domain superfamily
WP_012855573.1		322	MobiDBLite	mobidb-lite	consensus disorder prediction	160	186	-	T
WP_012855573.1		322	MobiDBLite	mobidb-lite	consensus disorder prediction	160	184	-	T
WP_012855573.1		322	TIGRFAM	TIGR03953	rplD_bact: 50S ribosomal protein uL4	132	318	4.5e-56	T	IPR013005	50S ribosomal protein uL4
WP_012855409.1	down	144	CDD	cd16964	YqgF	3	138	3.31078e-41	T
WP_012855409.1	down	144	Pfam	PF03652	Holliday junction resolvase	1	139	2.2e-34	T	IPR005227	Putative pre-16S rRNA nuclease
WP_012855409.1	down	144	SMART	SM00732	rnase_8s	1	107	9.1e-26	T	IPR006641	YqgF/RNase H-like domain
WP_012855409.1	down	144	Gene3D	G3DSA:3,30,420,140	-	1	144	1e-36	T	IPR037027	YqgF/RNase H-like domain superfamily
WP_012855409.1	down	144	Hamap	MF_00651	Putative pre-16S rRNA nuclease [yqgF],	1	142	20.586	T	IPR005227	Putative pre-16S rRNA nuclease
WP_012855409.1	down	144	SUPERFAMILY	SSF53098	Ribonuclease H-like	1	140	1.82e-33	T	IPR012337	Ribonuclease H-like superfamily
WP_012855409.1	down	144	TIGRFAM	TIGR00250	RNAse_H_YqgF: putative transcription antitermination factor YqgF	4	138	2e-22	T	IPR005227	Putative pre-16S rRNA nuclease
WP_012855554.1		231	Hamap	MF_00235	Adenylate kinase [adk],	17	229	39.52	T	IPR000850	Adenylate kinase/UMP-CMP kinase
WP_012855554.1		231	Gene3D	G3DSA:3,40,50,300	-	1	229	2.9e-67	T
WP_012855554.1		231	SUPERFAMILY	SSF57774	Microbial and mitochondrial ADK, insert "zinc finger" domain	143	176	2.44e-06	T	IPR036193	Adenylate kinase, active site lid domain superfamily
WP_012855554.1		231	TIGRFAM	TIGR01351	adk: adenylate kinase	18	229	2.7e-71	T	IPR006259	Adenylate kinase subfamily
WP_012855554.1		231	PRINTS	PR00094	Adenylate kinase signature	176	191	1.9e-28	T	IPR000850	Adenylate kinase/UMP-CMP kinase
WP_012855554.1		231	PRINTS	PR00094	Adenylate kinase signature	48	62	1.9e-28	T	IPR000850	Adenylate kinase/UMP-CMP kinase
WP_012855554.1		231	PRINTS	PR00094	Adenylate kinase signature	98	114	1.9e-28	T	IPR000850	Adenylate kinase/UMP-CMP kinase
WP_012855554.1		231	PRINTS	PR00094	Adenylate kinase signature	193	207	1.9e-28	T	IPR000850	Adenylate kinase/UMP-CMP kinase
WP_012855554.1		231	PRINTS	PR00094	Adenylate kinase signature	20	33	1.9e-28	T	IPR000850	Adenylate kinase/UMP-CMP kinase
WP_012855554.1		231	SUPERFAMILY	SSF52540	P-loop containing nucleoside triphosphate hydrolases	17	229	2.11e-33	T	IPR027417	P-loop containing nucleoside triphosphate hydrolase
WP_012855554.1		231	Pfam	PF00406	Adenylate kinase	21	205	2.9e-45	T
WP_012855554.1		231	Pfam	PF05191	Adenylate kinase, active site lid	143	178	3.7e-08	T	IPR007862	Adenylate kinase, active site lid domain
WP_012855554.1		231	ProSitePatterns	PS00113	Adenylate kinase signature,	98	109	-	T	IPR033690	Adenylate kinase, conserved site
WP_012855554.1		231	CDD	cd01428	ADK	18	220	1.1767e-78	T	IPR000850	Adenylate kinase/UMP-CMP kinase
WP_012855542.1	down	1468	Gene3D	G3DSA:1,10,1790,20	-	1153	1338	1e-42	T
WP_012855542.1	down	1468	TIGRFAM	TIGR02386	rpoC_TIGR: DNA-directed RNA polymerase, beta' subunit	17	1389	0	T	IPR012754	DNA-directed RNA polymerase, subunit beta-prime
WP_012855542.1	down	1468	Coils	Coil	Coil	256	279	-	T
WP_012855542.1	down	1468	Pfam	PF04983	RNA polymerase Rpb1, domain 3	568	744	7.2e-20	T	IPR007066	RNA polymerase Rpb1, domain 3
WP_012855542.1	down	1468	Pfam	PF04997	RNA polymerase Rpb1, domain 1	13	421	2.2e-83	T	IPR007080	RNA polymerase Rpb1, domain 1
WP_012855542.1	down	1468	Pfam	PF05000	RNA polymerase Rpb1, domain 4	879	969	1.3e-13	T	IPR007083	RNA polymerase Rpb1, domain 4
WP_012855542.1	down	1468	CDD	cd01609	RNAP_beta'_N	13	1017	0	T
WP_012855542.1	down	1468	CDD	cd02655	RNAP_beta'_C	1113	1389	3.58065e-83	T
WP_012855542.1	down	1468	Gene3D	G3DSA:1,10,274,100	-	568	748	1.9e-28	T	IPR042102	RNA polymerase Rpb1, domain 3 superfamily
WP_012855542.1	down	1468	Hamap	MF_01322	DNA-directed RNA polymerase subunit beta' [rpoC],	8	1404	16.524	T	IPR012754	DNA-directed RNA polymerase, subunit beta-prime
WP_012855542.1	down	1468	Gene3D	G3DSA:1,10,132,30	-	846	995	8.5e-43	T	IPR038120	RNA polymerase Rpb1, funnel domain superfamily
WP_012855542.1	down	1468	Gene3D	G3DSA:1,10,150,390	-	1342	1401	1.3e-19	T
WP_012855542.1	down	1468	MobiDBLite	mobidb-lite	consensus disorder prediction	1426	1468	-	T
WP_012855542.1	down	1468	Gene3D	G3DSA:2,40,50,100	-	1169	1241	1e-42	T
WP_012855542.1	down	1468	Gene3D	G3DSA:1,10,40,90	-	449	497	1.6e-48	T
WP_012855542.1	down	1468	Gene3D	G3DSA:1,20,120,1280	-	3	160	3.2e-05	T
WP_012855542.1	down	1468	MobiDBLite	mobidb-lite	consensus disorder prediction	1445	1468	-	T
WP_012855542.1	down	1468	Pfam	PF00623	RNA polymerase Rpb1, domain 2	423	478	4.1e-10	T	IPR000722	RNA polymerase, alpha subunit
WP_012855542.1	down	1468	Pfam	PF00623	RNA polymerase Rpb1, domain 2	493	564	3.2e-26	T	IPR000722	RNA polymerase, alpha subunit
WP_012855542.1	down	1468	SMART	SM00663	rpolaneu7	313	593	5.5e-145	T	IPR006592	RNA polymerase, N-terminal
WP_012855542.1	down	1468	Gene3D	G3DSA:2,40,40,20	-	426	558	1.6e-48	T
WP_012855542.1	down	1468	Coils	Coil	Coil	1423	1443	-	T
WP_012855542.1	down	1468	Coils	Coil	Coil	188	215	-	T
WP_012855542.1	down	1468	Gene3D	G3DSA:1,10,274,100	-	755	845	4.7e-06	T	IPR042102	RNA polymerase Rpb1, domain 3 superfamily
WP_012855542.1	down	1468	Pfam	PF04998	RNA polymerase Rpb1, domain 5	971	1298	6.6e-54	T	IPR007081	RNA polymerase Rpb1, domain 5
WP_012855542.1	down	1468	SUPERFAMILY	SSF64484	beta and beta-prime subunits of DNA dependent RNA-polymerase	14	1392	0	T
WP_012855373.1		99	PIRSF	PIRSF004555	UCP004555	1	97	1.9e-25	T	IPR004401	Nucleoid-associated protein YbaB/EbfC family
WP_012855373.1		99	Pfam	PF02575	YbaB/EbfC DNA-binding family	10	93	8.5e-20	T	IPR004401	Nucleoid-associated protein YbaB/EbfC family
WP_012855373.1		99	TIGRFAM	TIGR00103	DNA_YbaB_EbfC: DNA-binding protein, YbaB/EbfC family	4	87	1.1e-18	T	IPR004401	Nucleoid-associated protein YbaB/EbfC family
WP_012855373.1		99	Gene3D	G3DSA:3,30,1310,10	-	5	98	7.3e-21	T	IPR036894	Nucleoid-associated protein YbaB-like domain superfamily
WP_012855373.1		99	Coils	Coil	Coil	5	32	-	T
WP_012855373.1		99	Hamap	MF_00274	Nucleoid-associated protein YbaB [ybaB],	3	95	16.699	T	IPR004401	Nucleoid-associated protein YbaB/EbfC family
WP_012855373.1		99	SUPERFAMILY	SSF82607	YbaB-like	5	92	2.49e-19	T	IPR036894	Nucleoid-associated protein YbaB-like domain superfamily
WP_012855385.1		1405	Pfam	PF13087	AAA domain	700	879	2e-15	T	IPR041679	DNA2/NAM7 helicase-like, AAA domain
WP_012855385.1		1405	Coils	Coil	Coil	67	87	-	T
WP_012855385.1		1405	CDD	cd18043	DEXXQc_SF1	621	679	7.44548e-20	T
WP_012855385.1		1405	Gene3D	G3DSA:3,40,50,300	-	719	919	8.2e-23	T
WP_012855385.1		1405	Coils	Coil	Coil	1276	1296	-	T
WP_012855385.1		1405	CDD	cd18043	DEXXQc_SF1	319	376	2.36053e-24	T
WP_012855385.1		1405	SUPERFAMILY	SSF52540	P-loop containing nucleoside triphosphate hydrolases	317	909	1.47e-37	T	IPR027417	P-loop containing nucleoside triphosphate hydrolase
WP_012855385.1		1405	Coils	Coil	Coil	947	967	-	T
WP_012855385.1		1405	CDD	cd18808	SF1_C_Upf1	723	908	2.94611e-27	T	IPR041679	DNA2/NAM7 helicase-like, AAA domain
WP_012855294.1		602	Pfam	PF01554	MatE	378	502	8.1e-07	T	IPR002528	Multi antimicrobial extrusion protein
WP_012855357.1		199	ProSitePatterns	PS00632	Ribosomal protein S4 signature,	92	116	-	T	IPR018079	Ribosomal protein S4, conserved site
WP_012855357.1		199	Gene3D	G3DSA:1,10,1050,10	Ribosomal Protein S4 Delta 41; Chain A	6	199	3e-65	T
WP_012855357.1		199	TIGRFAM	TIGR01017	rpsD_bact: ribosomal protein uS4	3	199	2.3e-68	T	IPR005709	Ribosomal protein S4, bacterial-type
WP_012855357.1		199	CDD	cd00165	S4	95	145	2.51379e-17	T	IPR002942	RNA-binding S4 domain
WP_012855357.1		199	ProSiteProfiles	PS50889	S4 RNA-binding domain profile,	94	156	14.93	T	IPR002942	RNA-binding S4 domain
WP_012855357.1		199	SMART	SM01390	Ribosomal_S4_2	3	93	1.4e-33	T	IPR001912	Ribosomal protein S4/S9, N-terminal
WP_012855357.1		199	MobiDBLite	mobidb-lite	consensus disorder prediction	26	47	-	T
WP_012855357.1		199	Pfam	PF00163	Ribosomal protein S4/S9 N-terminal domain	6	93	6e-22	T	IPR001912	Ribosomal protein S4/S9, N-terminal
WP_012855357.1		199	Hamap	MF_01306_B	30S ribosomal protein S4 [rpsD],	1	199	30.985	T	IPR005709	Ribosomal protein S4, bacterial-type
WP_012855357.1		199	Gene3D	G3DSA:3,10,290,10	-	93	184	3e-65	T	IPR036986	RNA-binding S4 domain superfamily
WP_012855357.1		199	SMART	SM00363	s4_6	94	157	2.8e-16	T	IPR002942	RNA-binding S4 domain
WP_012855357.1		199	Pfam	PF01479	S4 domain	95	141	5.4e-17	T	IPR002942	RNA-binding S4 domain
WP_012855357.1		199	SUPERFAMILY	SSF55174	Alpha-L RNA-binding motif	4	199	6.1e-56	T
WP_012855331.1		621	Coils	Coil	Coil	441	472	-	T
WP_012855331.1		621	Coils	Coil	Coil	148	175	-	T
WP_012855331.1		621	Coils	Coil	Coil	534	554	-	T
WP_012855331.1		621	Coils	Coil	Coil	216	243	-	T
WP_012855331.1		621	Coils	Coil	Coil	570	597	-	T
WP_012855331.1		621	Coils	Coil	Coil	92	112	-	T
WP_012855331.1		621	Coils	Coil	Coil	601	621	-	T
WP_012855331.1		621	Pfam	PF04778	LMP repeated region	203	317	1.9e-06	T	IPR006864	LMP repeat
WP_012855331.1		621	Coils	Coil	Coil	287	311	-	T
WP_012855393.1		404	CDD	cd00009	AAA	21	137	4.95942e-16	T
WP_012855393.1		404	Gene3D	G3DSA:1,10,3710,10	DNA polymerase III clamp loader subunits	312	404	5.7e-17	T
WP_012855393.1		404	SMART	SM00382	AAA_5	35	143	7.6e-09	T	IPR003593	AAA+ ATPase domain
WP_012855393.1		404	CDD	cd18139	HLD_clamp_RarA	161	207	6.18527e-05	T
WP_012855393.1		404	Pfam	PF05496	Holliday junction DNA helicase RuvB P-loop domain	9	114	1.4e-15	T	IPR008824	RuvB-like P-loop domain
WP_012855393.1		404	SUPERFAMILY	SSF52540	P-loop containing nucleoside triphosphate hydrolases	3	205	7.09e-39	T	IPR027417	P-loop containing nucleoside triphosphate hydrolase
WP_012855393.1		404	SUPERFAMILY	SSF48019	post-AAA+ oligomerization domain-like	219	400	1.36e-62	T	IPR008921	DNA polymerase III, clamp loader complex, gamma/delta/delta subunit, C-terminal
WP_012855393.1		404	Pfam	PF16193	AAA C-terminal domain	161	233	3e-17	T	IPR032423	AAA C-terminal domain
WP_012855393.1		404	Gene3D	G3DSA:1,20,272,10	-	209	311	1.6e-34	T
WP_012855393.1		404	Gene3D	G3DSA:3,40,50,300	-	1	140	7.2e-31	T
WP_012855393.1		404	Gene3D	G3DSA:1,10,8,60	-	143	207	3.3e-05	T
WP_012855393.1		404	Pfam	PF12002	MgsA AAA+ ATPase C terminal	234	398	7.3e-52	T	IPR021886	MgsA AAA+ ATPase C-terminal
WP_012855552.1	down	71	CDD	cd04451	S1_IF1	6	69	1.99124e-26	T	IPR004368	Translation initiation factor IF-1
WP_012855552.1	down	71	Gene3D	G3DSA:2,40,50,140	-	1	71	2.3e-24	T
WP_012855552.1	down	71	ProSiteProfiles	PS50832	S1 domain IF1 type profile,	1	71	17.133	T	IPR006196	RNA-binding domain, S1, IF1 type
WP_012855552.1	down	71	Hamap	MF_00075	Translation initiation factor IF-1 [infA],	1	71	21.275	T	IPR004368	Translation initiation factor IF-1
WP_012855552.1	down	71	Pfam	PF01176	Translation initiation factor 1A / IF-1	7	69	9.8e-18	T	IPR006196	RNA-binding domain, S1, IF1 type
WP_012855552.1	down	71	SUPERFAMILY	SSF50249	Nucleic acid-binding proteins	2	71	1.84e-19	T	IPR012340	Nucleic acid-binding, OB-fold
WP_012855552.1	down	71	TIGRFAM	TIGR00008	infA: translation initiation factor IF-1	4	70	1.8e-29	T	IPR004368	Translation initiation factor IF-1
WP_012855631.1		247	Pfam	PF00005	ABC transporter	21	177	4.8e-30	T	IPR003439	ABC transporter-like
WP_012855631.1		247	Gene3D	G3DSA:3,40,50,300	-	2	245	4.3e-55	T
WP_012855631.1		247	SUPERFAMILY	SSF52540	P-loop containing nucleoside triphosphate hydrolases	1	237	1.78e-52	T	IPR027417	P-loop containing nucleoside triphosphate hydrolase
WP_012855631.1		247	SMART	SM00382	AAA_5	30	226	1.3e-09	T	IPR003593	AAA+ ATPase domain
WP_012855631.1		247	ProSiteProfiles	PS50893	ATP-binding cassette, ABC transporter-type domain profile,	4	247	18.114	T	IPR003439	ABC transporter-like
WP_012855631.1		247	ProSitePatterns	PS00211	ABC transporters family signature,	149	163	-	T	IPR017871	ABC transporter, conserved site
WP_012855732.1		556	Pfam	PF01554	MatE	377	503	8.7e-07	T	IPR002528	Multi antimicrobial extrusion protein
WP_012855578.1		71	Pfam	PF01197	Ribosomal protein L31	1	62	2.6e-24	T	IPR002150	Ribosomal protein L31
WP_012855578.1		71	TIGRFAM	TIGR00105	L31: ribosomal protein bL31	1	62	1.7e-23	T	IPR002150	Ribosomal protein L31
WP_012855578.1		71	SUPERFAMILY	SSF143800	L28p-like	1	62	3.65e-21	T	IPR034704	L28p-like
WP_012855578.1		71	Gene3D	G3DSA:2,30,170,50	-	1	70	7.8e-24	T	IPR042105	Ribosomal protein L31 superfamily
WP_012855578.1		71	PRINTS	PR01249	Ribosomal protein L31 signature	31	46	3.3e-14	T	IPR002150	Ribosomal protein L31
WP_012855578.1		71	PRINTS	PR01249	Ribosomal protein L31 signature	46	64	3.3e-14	T	IPR002150	Ribosomal protein L31
WP_012855578.1		71	PRINTS	PR01249	Ribosomal protein L31 signature	2	19	3.3e-14	T	IPR002150	Ribosomal protein L31
WP_080569062.1		232	ProSiteProfiles	PS50137	Double stranded RNA-binding domain (dsRBD) profile,	145	220	9.878	T	IPR014720	Double-stranded RNA-binding domain
WP_080569062.1		232	Gene3D	G3DSA:3,30,160,20	-	130	223	5e-09	T
WP_080569062.1		232	SUPERFAMILY	SSF54768	dsRNA-binding domain-like	90	223	4.8e-12	T
WP_080569062.1		232	Pfam	PF00636	Ribonuclease III domain	1	108	3.1e-13	T	IPR000999	Ribonuclease III domain
WP_080569062.1		232	SMART	SM00535	riboneu5	15	131	3.7e-06	T	IPR000999	Ribonuclease III domain
WP_080569062.1		232	Gene3D	G3DSA:1,10,1520,10	-	1	123	6.8e-22	T	IPR036389	Ribonuclease III, endonuclease domain superfamily
WP_080569062.1		232	CDD	cd00048	DSRM	145	220	1.26545e-06	T	IPR014720	Double-stranded RNA-binding domain
WP_080569062.1		232	SUPERFAMILY	SSF69065	RNase III domain-like	2	121	4.53e-17	T	IPR036389	Ribonuclease III, endonuclease domain superfamily
WP_080569062.1		232	CDD	cd00593	RIBOc	2	125	4.26044e-21	T	IPR000999	Ribonuclease III domain
WP_080569062.1		232	ProSiteProfiles	PS50142	Ribonuclease III family domain profile,	42	108	16.621	T	IPR000999	Ribonuclease III domain
WP_012855423.1		156	SUPERFAMILY	SSF47973	Ribosomal protein S7	3	149	7.46e-62	T	IPR036823	Ribosomal protein S7 domain superfamily
WP_012855423.1		156	TIGRFAM	TIGR01029	rpsG_bact: ribosomal protein uS7	3	156	1.4e-68	T	IPR005717	Ribosomal protein S7, bacterial/organellar-type
WP_012855423.1		156	ProSitePatterns	PS00052	Ribosomal protein S7 signature,	20	46	-	T	IPR020606	Ribosomal protein S7, conserved site
WP_012855423.1		156	CDD	cd14869	uS7_Bacteria	12	149	9.29256e-88	T
WP_012855423.1		156	PIRSF	PIRSF002122	RPS7p_RPS7a_RPS5e_RPS7o	2	156	1.7e-61	T	IPR000235	Ribosomal protein S5/S7
WP_012855423.1		156	Pfam	PF00177	Ribosomal protein S7p/S5e	1	149	6.1e-66	T	IPR023798	Ribosomal protein S7 domain
WP_012855423.1		156	Hamap	MF_00480_B	30S ribosomal protein S7 [rpsG],	1	156	35.013	T	IPR005717	Ribosomal protein S7, bacterial/organellar-type
WP_012855423.1		156	Gene3D	G3DSA:1,10,455,10	Ribosomal Protein S7;	2	156	4.9e-64	T	IPR036823	Ribosomal protein S7 domain superfamily
WP_012855452.1		396	CDD	cd06261	TM_PBP2	191	376	7.86861e-10	T	IPR000515	ABC transporter type 1, transmembrane domain MetI-like
WP_012855452.1		396	ProSiteProfiles	PS50928	ABC transporter integral membrane type-1 domain profile,	191	381	17.682	T	IPR000515	ABC transporter type 1, transmembrane domain MetI-like
WP_012855452.1		396	Pfam	PF00528	Binding-protein-dependent transport system inner membrane component	206	380	1.3e-12	T	IPR000515	ABC transporter type 1, transmembrane domain MetI-like
WP_012855452.1		396	SUPERFAMILY	SSF161098	MetI-like	186	374	5.1e-18	T	IPR035906	MetI-like superfamily
WP_012855452.1		396	Gene3D	G3DSA:1,10,3720,10	-	184	384	5.5e-13	T	IPR035906	MetI-like superfamily
WP_012855419.1	down	321	MobiDBLite	mobidb-lite	consensus disorder prediction	292	321	-	T
WP_012855419.1	down	321	Coils	Coil	Coil	243	263	-	T
WP_012855419.1	down	321	MobiDBLite	mobidb-lite	consensus disorder prediction	233	248	-	T
WP_012855419.1	down	321	MobiDBLite	mobidb-lite	consensus disorder prediction	222	248	-	T
WP_012855369.1		864	Pfam	PF01043	SecA preprotein cross-linking domain	225	331	5.3e-35	T	IPR011130	SecA, preprotein cross-linking domain
WP_012855369.1		864	CDD	cd17928	DEXDc_SecA	35	388	7.70613e-116	T
WP_012855369.1		864	ProSiteProfiles	PS51196	SecA family profile,	1	564	132.149	T	IPR014018	SecA motor DEAD
WP_012855369.1		864	SUPERFAMILY	SSF81767	Pre-protein crosslinking domain of SecA	220	342	2.22e-42	T	IPR036670	SecA, preprotein cross-linking domain superfamily
WP_012855369.1		864	Gene3D	G3DSA:3,40,50,300	-	391	562	6.9e-298	T
WP_012855369.1		864	Gene3D	G3DSA:1,10,3060,10	Helical scaffold and wing domains of SecA	563	772	6.9e-298	T
WP_012855369.1		864	Gene3D	G3DSA:3,40,50,300	-	12	390	6.9e-298	T
WP_012855369.1		864	Pfam	PF07516	SecA Wing and Scaffold domain	561	773	4.8e-42	T	IPR011116	SecA Wing/Scaffold
WP_012855369.1		864	SMART	SM00958	SecA_PP_bind_2	221	332	1.3e-57	T	IPR011130	SecA, preprotein cross-linking domain
WP_012855369.1		864	TIGRFAM	TIGR00963	secA: preprotein translocase, SecA subunit	21	488	3.1e-215	T	IPR000185	Protein translocase subunit SecA
WP_012855369.1		864	Gene3D	G3DSA:3,90,1440,10	-	222	342	6.9e-298	T
WP_012855369.1		864	Gene3D	G3DSA:1,10,1200,230	-	613	698	6.9e-298	T
WP_012855369.1		864	PRINTS	PR00906	SecA protein signature	110	120	1.3e-59	T	IPR000185	Protein translocase subunit SecA
WP_012855369.1		864	PRINTS	PR00906	SecA protein signature	163	183	1.3e-59	T	IPR000185	Protein translocase subunit SecA
WP_012855369.1		864	PRINTS	PR00906	SecA protein signature	313	335	1.3e-59	T	IPR000185	Protein translocase subunit SecA
WP_012855369.1		864	PRINTS	PR00906	SecA protein signature	387	400	1.3e-59	T	IPR000185	Protein translocase subunit SecA
WP_012855369.1		864	PRINTS	PR00906	SecA protein signature	94	108	1.3e-59	T	IPR000185	Protein translocase subunit SecA
WP_012855369.1		864	PRINTS	PR00906	SecA protein signature	350	367	1.3e-59	T	IPR000185	Protein translocase subunit SecA
WP_012855369.1		864	PRINTS	PR00906	SecA protein signature	56	80	1.3e-59	T	IPR000185	Protein translocase subunit SecA
WP_012855369.1		864	SUPERFAMILY	SSF52540	P-loop containing nucleoside triphosphate hydrolases	10	389	4.11e-69	T	IPR027417	P-loop containing nucleoside triphosphate hydrolase
WP_012855369.1		864	SUPERFAMILY	SSF52540	P-loop containing nucleoside triphosphate hydrolases	391	547	1.23e-40	T	IPR027417	P-loop containing nucleoside triphosphate hydrolase
WP_012855369.1		864	Pfam	PF07517	SecA DEAD-like domain	7	375	1.5e-112	T	IPR011115	SecA DEAD-like, N-terminal
WP_012855369.1		864	SMART	SM00957	SecA_DEAD_2	1	376	7.4e-237	T	IPR011115	SecA DEAD-like, N-terminal
WP_012855369.1		864	Hamap	MF_01382	Protein translocase subunit SecA [secA],	3	777	17.229	T	IPR000185	Protein translocase subunit SecA
WP_012855369.1		864	CDD	cd18803	SF2_C_secA	394	534	1.09795e-73	T
WP_012855369.1		864	SUPERFAMILY	SSF81886	Helical scaffold and wing domains of SecA	565	773	1.57e-47	T	IPR036266	SecA, Wing/Scaffold superfamily
WP_012855647.1		694	Coils	Coil	Coil	237	280	-	T
WP_012855647.1		694	Coils	Coil	Coil	34	61	-	T
WP_012855647.1		694	Coils	Coil	Coil	336	356	-	T
WP_012855647.1		694	Coils	Coil	Coil	378	405	-	T
WP_012855647.1		694	Coils	Coil	Coil	307	334	-	T
WP_012855647.1		694	Coils	Coil	Coil	159	204	-	T
WP_012855647.1		694	Coils	Coil	Coil	82	102	-	T
WP_012855647.1		694	Coils	Coil	Coil	106	137	-	T
WP_012855400.1		389	SUPERFAMILY	SSF53383	PLP-dependent transferases	7	380	4.57e-80	T	IPR015424	Pyridoxal phosphate-dependent transferase
WP_012855400.1		389	Pfam	PF00266	Aminotransferase class-V	17	374	5.2e-79	T	IPR000192	Aminotransferase class V domain
WP_012855400.1		389	Gene3D	G3DSA:3,90,1150,10	Aspartate Aminotransferase	7	375	3.5e-91	T	IPR015422	Pyridoxal phosphate-dependent transferase domain 1
WP_012855400.1		389	Gene3D	G3DSA:3,40,640,10	-	35	282	3.5e-91	T	IPR015421	Pyridoxal phosphate-dependent transferase, major domain
WP_012855289.1	down	257	Gene3D	G3DSA:3,40,50,150	Vaccinia Virus protein VP39	1	183	5.1e-60	T
WP_012855289.1	down	257	ProSiteProfiles	PS51689	rRNA adenine N(6)-methyltransferase family profile,	4	257	67.163	T	IPR001737	Ribosomal RNA adenine methyltransferase KsgA/Erm
WP_012855289.1	down	257	Gene3D	G3DSA:1,10,8,100	-	191	257	1.7e-08	T	IPR023165	rRNA adenine dimethylase-like
WP_012855289.1	down	257	SMART	SM00650	rADcneu6	18	184	1.1e-56	T	IPR020598	Ribosomal RNA adenine methylase transferase, N-terminal
WP_012855289.1	down	257	SUPERFAMILY	SSF53335	S-adenosyl-L-methionine-dependent methyltransferases	2	255	6.85e-60	T	IPR029063	S-adenosyl-L-methionine-dependent methyltransferase
WP_012855289.1	down	257	TIGRFAM	TIGR00755	ksgA: ribosomal RNA small subunit methyltransferase A	3	250	9.3e-70	T	IPR011530	Ribosomal RNA adenine dimethylase
WP_012855289.1	down	257	Hamap	MF_00607	Ribosomal RNA small subunit methyltransferase A [rsmA],	2	254	43.228	T	IPR011530	Ribosomal RNA adenine dimethylase
WP_012855289.1	down	257	Pfam	PF00398	Ribosomal RNA adenine dimethylase	4	254	9e-52	T	IPR001737	Ribosomal RNA adenine methyltransferase KsgA/Erm
WP_012855289.1	down	257	ProSitePatterns	PS01131	Ribosomal RNA adenine dimethylases signature,	33	60	-	T	IPR020596	Ribosomal RNA adenine methylase transferase, conserved site
WP_012855289.1	down	257	CDD	cd02440	AdoMet_MTases	32	121	1.58114e-05	T
WP_012855448.1		699	Pfam	PF11074	Domain of unknown function(DUF2779)	452	577	1.2e-15	T	IPR021301	Domain of unknown functionDUF2779
WP_012855561.1		61	Hamap	MF_01364_B	30S ribosomal protein S14 type Z [rpsZ],	1	61	25.049	T	IPR023053	Ribosomal protein S14, type Z
WP_012855561.1		61	SUPERFAMILY	SSF57716	Glucocorticoid receptor-like (DNA-binding domain)	4	61	2.35e-20	T
WP_012855561.1		61	Gene3D	G3DSA:4,10,830,10	30s Ribosomal Protein S14; Chain N	1	61	3.9e-28	T	IPR043140	Ribosomal protein S14/S29
WP_012855561.1		61	Pfam	PF00253	Ribosomal protein S14p/S29e	10	60	1.5e-23	T	IPR001209	Ribosomal protein S14
WP_012855327.1		136	Coils	Coil	Coil	64	84	-	T
WP_012855667.1		657	SUPERFAMILY	SSF64182	DHH phosphoesterases	340	633	1.44e-45	T	IPR038763	DHH phosphoesterase superfamily
WP_012855667.1		657	Pfam	PF01368	DHH family	342	498	1.2e-12	T	IPR001667	DDH domain
WP_012855667.1		657	Pfam	PF02272	DHHA1 domain	522	646	2.4e-11	T	IPR003156	DHHA1 domain
WP_012855667.1		657	Gene3D	G3DSA:3,10,310,30	-	533	647	1.3e-07	T
WP_012855667.1		657	PIRSF	PIRSF026583	YybT	1	657	6.6e-146	T	IPR014528	Cyclic-di-AMP phosphodiesterase GdpP/PdeA
WP_012855667.1		657	Gene3D	G3DSA:3,90,1640,10	-	318	532	6.8e-35	T
WP_012855565.1		94	SUPERFAMILY	SSF50249	Nucleic acid-binding proteins	9	87	2.48e-31	T	IPR012340	Nucleic acid-binding, OB-fold
WP_012855565.1		94	ProSitePatterns	PS00056	Ribosomal protein S17 signature,	61	73	-	T	IPR019979	Ribosomal protein S17, conserved site
WP_012855565.1		94	Gene3D	G3DSA:2,40,50,140	-	9	88	3.8e-33	T
WP_012855565.1		94	PRINTS	PR00973	Ribosomal protein S17 family signature	61	71	1.7e-11	T	IPR000266	Ribosomal protein S17/S11
WP_012855565.1		94	PRINTS	PR00973	Ribosomal protein S17 family signature	71	78	1.7e-11	T	IPR000266	Ribosomal protein S17/S11
WP_012855565.1		94	PRINTS	PR00973	Ribosomal protein S17 family signature	29	52	1.7e-11	T	IPR000266	Ribosomal protein S17/S11
WP_012855565.1		94	Hamap	MF_01345_B	30S ribosomal protein S17 [rpsQ],	10	85	22.878	T	IPR019984	30S ribosomal protein S17
WP_012855565.1		94	Pfam	PF00366	Ribosomal protein S17	15	82	4.6e-30	T	IPR000266	Ribosomal protein S17/S11
WP_012855565.1		94	TIGRFAM	TIGR03635	uS17_bact: ribosomal protein uS17	10	81	1.6e-33	T	IPR019984	30S ribosomal protein S17
WP_012855407.1		370	TIGRFAM	TIGR00420	trmU: tRNA (5-methylaminomethyl-2-thiouridylate)-methyltransferase	3	357	7.4e-124	T	IPR004506	tRNA-specific 2-thiouridylase
WP_012855407.1		370	Gene3D	G3DSA:3,40,50,620	HUPs	1	215	1.8e-87	T	IPR014729	Rossmann-like alpha/beta/alpha sandwich fold
WP_012855407.1		370	Hamap	MF_00144	tRNA-specific 2-thiouridylase MnmA [mnmA],	3	358	36.98	T	IPR004506	tRNA-specific 2-thiouridylase
WP_012855407.1		370	Gene3D	G3DSA:2,40,30,10	Translation factors	282	370	4.4e-17	T
WP_012855407.1		370	Pfam	PF03054	tRNA methyl transferase	3	357	1.8e-124	T
WP_012855407.1		370	SUPERFAMILY	SSF52402	Adenine nucleotide alpha hydrolases-like	1	248	1.41e-54	T
WP_012855407.1		370	CDD	cd01998	tRNA_Me_trans	4	357	1.99036e-180	T	IPR004506	tRNA-specific 2-thiouridylase
WP_012855407.1		370	Gene3D	G3DSA:2,30,30,280	-	216	280	5.2e-20	T	IPR023382	Adenine nucleotide alpha hydrolase-like domains
WP_012855788.1		717	SMART	SM00316	S1_6	641	715	1.3e-10	T	IPR022967	RNA-binding domain, S1
WP_012855788.1		717	SUPERFAMILY	SSF47781	RuvA domain 2-like	553	624	1e-11	T	IPR010994	RuvA domain 2-like
WP_012855788.1		717	Gene3D	G3DSA:2,40,50,140	-	629	714	1.2e-15	T
WP_012855788.1		717	Pfam	PF17674	HHH domain	554	622	8.9e-13	T	IPR041692	HHH domain 9
WP_012855788.1		717	Gene3D	G3DSA:3,30,420,140	-	312	444	8.5e-132	T	IPR037027	YqgF/RNase H-like domain superfamily
WP_012855788.1		717	SUPERFAMILY	SSF50249	Nucleic acid-binding proteins	633	710	5.97e-13	T	IPR012340	Nucleic acid-binding, OB-fold
WP_012855788.1		717	Pfam	PF09371	Tex-like protein N-terminal domain	7	190	5e-56	T	IPR018974	Tex-like protein, N-terminal
WP_012855788.1		717	Pfam	PF00575	S1 RNA binding domain	642	713	1.1e-10	T	IPR003029	S1 domain
WP_012855788.1		717	SUPERFAMILY	SSF47781	RuvA domain 2-like	463	551	5e-26	T	IPR010994	RuvA domain 2-like
WP_012855788.1		717	Pfam	PF12836	Helix-hairpin-helix motif	484	548	1.5e-25	T
WP_012855788.1		717	Pfam	PF16921	Tex protein YqgF-like domain	313	444	3e-47	T	IPR032639	Tex protein, YqgF-like domain
WP_012855788.1		717	Gene3D	G3DSA:1,10,10,650	-	1	106	9.3e-32	T	IPR023319	Tex-like protein, HTH domain superfamily
WP_012855788.1		717	ProSiteProfiles	PS50126	S1 domain profile,	643	717	15.274	T	IPR003029	S1 domain
WP_012855788.1		717	SMART	SM00732	rnase_8s	313	417	3.7e-24	T	IPR006641	YqgF/RNase H-like domain
WP_012855788.1		717	Gene3D	G3DSA:1,10,3500,10	-	110	491	8.5e-132	T	IPR023323	Tex-like domain superfamily
WP_012855788.1		717	Coils	Coil	Coil	74	94	-	T
WP_012855788.1		717	SUPERFAMILY	SSF53098	Ribonuclease H-like	311	462	4.4e-39	T	IPR012337	Ribonuclease H-like superfamily
WP_012855788.1		717	Gene3D	G3DSA:1,10,150,310	-	492	622	8.9e-42	T
WP_012855788.1		717	SUPERFAMILY	SSF158832	Tex N-terminal region-like	2	308	8.37e-94	T
WP_012855735.1		183	Coils	Coil	Coil	155	175	-	T
WP_012855735.1		183	Gene3D	G3DSA:1,10,132,20	-	15	180	2.4e-45	T
WP_012855735.1		183	Gene3D	G3DSA:3,30,1360,40	-	32	106	2.4e-45	T
WP_012855735.1		183	SUPERFAMILY	SSF55194	Ribosome recycling factor, RRF	4	182	6.54e-47	T	IPR036191	RRF superfamily
WP_012855735.1		183	Pfam	PF01765	Ribosome recycling factor	22	181	8.9e-42	T	IPR023584	Ribosome recycling factor domain
WP_012855319.1		278	Pfam	PF00849	RNA pseudouridylate synthase	90	228	1.6e-13	T	IPR006145	Pseudouridine synthase, RsuA/RluA
WP_012855319.1		278	SUPERFAMILY	SSF55120	Pseudouridine synthase	77	262	7.2e-36	T	IPR020103	Pseudouridine synthase, catalytic domain superfamily
WP_012855319.1		278	CDD	cd02869	PseudoU_synth_RluCD_like	91	257	9.66322e-37	T	IPR006145	Pseudouridine synthase, RsuA/RluA
WP_012855319.1		278	CDD	cd00165	S4	15	94	2.61305e-05	T	IPR002942	RNA-binding S4 domain
WP_012855319.1		278	SUPERFAMILY	SSF55174	Alpha-L RNA-binding motif	18	64	2.69e-05	T
WP_012855319.1		278	ProSiteProfiles	PS50889	S4 RNA-binding domain profile,	13	77	11.537	T	IPR002942	RNA-binding S4 domain
WP_012855319.1		278	Gene3D	G3DSA:3,30,2350,10	Pseudouridine synthase	72	268	4.4e-33	T
WP_012855319.1		278	Gene3D	G3DSA:3,10,290,10	-	1	68	4.2e-08	T	IPR036986	RNA-binding S4 domain superfamily
WP_012855556.1		144	TIGRFAM	TIGR01071	rplO_bact: ribosomal protein uL15	2	142	1.2e-45	T	IPR005749	Ribosomal protein L15, bacterial-type
WP_012855556.1		144	MobiDBLite	mobidb-lite	consensus disorder prediction	1	46	-	T
WP_012855556.1		144	SUPERFAMILY	SSF52080	Ribosomal proteins L15p and L18e	5	143	8.37e-42	T	IPR036227	Ribosomal L18e/L15P superfamily
WP_012855556.1		144	Pfam	PF00828	Ribosomal proteins 50S-L15, 50S-L18e, 60S-L27A	27	142	9.6e-35	T	IPR021131	Ribosomal protein L18e/L15P
WP_012855556.1		144	Hamap	MF_01341	50S ribosomal protein L15 [rplO],	3	144	19.043	T	IPR030878	Ribosomal protein L15
WP_012855556.1		144	ProSitePatterns	PS00475	Ribosomal protein L15 signature,	108	138	-	T	IPR001196	Ribosomal protein L15, conserved site
WP_012855556.1		144	Gene3D	G3DSA:3,100,10,10	-	64	144	7.2e-21	T
WP_012855695.1		186	ProSitePatterns	PS01196	Peptidyl-tRNA hydrolase signature 2,	103	113	-	T	IPR018171	Peptidyl-tRNA hydrolase, conserved site
WP_012855695.1		186	Gene3D	G3DSA:3,40,50,1470	-	1	186	4.5e-62	T	IPR036416	Peptidyl-tRNA hydrolase superfamily
WP_012855695.1		186	Pfam	PF01195	Peptidyl-tRNA hydrolase	3	177	5.2e-60	T	IPR001328	Peptidyl-tRNA hydrolase
WP_012855695.1		186	ProSitePatterns	PS01195	Peptidyl-tRNA hydrolase signature 1,	14	27	-	T	IPR018171	Peptidyl-tRNA hydrolase, conserved site
WP_012855695.1		186	SUPERFAMILY	SSF53178	Peptidyl-tRNA hydrolase-like	1	178	8.89e-61	T	IPR036416	Peptidyl-tRNA hydrolase superfamily
WP_012855695.1		186	Hamap	MF_00083	Peptidyl-tRNA hydrolase [pth],	1	171	35.277	T	IPR001328	Peptidyl-tRNA hydrolase
WP_012855695.1		186	CDD	cd00462	PTH	3	166	6.24569e-69	T	IPR001328	Peptidyl-tRNA hydrolase
WP_012855695.1		186	TIGRFAM	TIGR00447	pth: aminoacyl-tRNA hydrolase	1	177	1e-60	T	IPR001328	Peptidyl-tRNA hydrolase
WP_012855591.1	down	160	Coils	Coil	Coil	100	120	-	T
WP_012855644.1		334	MobiDBLite	mobidb-lite	consensus disorder prediction	249	321	-	T
WP_012855644.1		334	MobiDBLite	mobidb-lite	consensus disorder prediction	274	292	-	T
WP_012855644.1		334	MobiDBLite	mobidb-lite	consensus disorder prediction	249	264	-	T
WP_012855644.1		334	MobiDBLite	mobidb-lite	consensus disorder prediction	293	308	-	T
WP_012855599.1		446	Gene3D	G3DSA:3,90,220,20	DNA methylase specificity domains	1	195	2.4e-28	T
WP_012855599.1		446	CDD	cd17268	RMtype1_S_Ara36733I_TRD1-CR1_like	235	432	1.37996e-30	T
WP_012855599.1		446	Pfam	PF01420	Type I restriction modification DNA specificity domain	235	417	2.8e-17	T	IPR000055	Restriction endonuclease, type I, HsdS
WP_012855599.1		446	Pfam	PF01420	Type I restriction modification DNA specificity domain	13	197	4.5e-19	T	IPR000055	Restriction endonuclease, type I, HsdS
WP_012855599.1		446	CDD	cd17252	RMtype1_S_EcoKI-TRD1-CR1_like	16	186	1.61701e-25	T
WP_012855599.1		446	Gene3D	G3DSA:3,90,220,20	DNA methylase specificity domains	233	436	8.9e-26	T
WP_012855599.1		446	SUPERFAMILY	SSF116734	DNA methylase specificity domain	236	436	3.11e-30	T
WP_012855599.1		446	SUPERFAMILY	SSF116734	DNA methylase specificity domain	12	212	1.55e-34	T
WP_012855341.1		347	Gene3D	G3DSA:3,40,50,1370	-	153	332	1.7e-124	T	IPR036901	Aspartate/ornithine carbamoyltransferase superfamily
WP_012855341.1		347	PRINTS	PR00102	Ornithine carbamoyltransferase signature	53	67	4.1e-24	T	IPR002292	Ornithine/putrescine carbamoyltransferase
WP_012855341.1		347	PRINTS	PR00102	Ornithine carbamoyltransferase signature	126	140	4.1e-24	T	IPR002292	Ornithine/putrescine carbamoyltransferase
WP_012855341.1		347	PRINTS	PR00102	Ornithine carbamoyltransferase signature	237	247	4.1e-24	T	IPR002292	Ornithine/putrescine carbamoyltransferase
WP_012855341.1		347	PRINTS	PR00102	Ornithine carbamoyltransferase signature	324	335	4.1e-24	T	IPR002292	Ornithine/putrescine carbamoyltransferase
WP_012855341.1		347	PRINTS	PR00102	Ornithine carbamoyltransferase signature	86	99	4.1e-24	T	IPR002292	Ornithine/putrescine carbamoyltransferase
WP_012855341.1		347	PRINTS	PR00100	Aspartate/ornithine carbamoyltransferase superfamily signature	137	148	3.4e-15	T	IPR006130	Aspartate/ornithine carbamoyltransferase
WP_012855341.1		347	PRINTS	PR00100	Aspartate/ornithine carbamoyltransferase superfamily signature	274	283	3.4e-15	T	IPR006130	Aspartate/ornithine carbamoyltransferase
WP_012855341.1		347	PRINTS	PR00100	Aspartate/ornithine carbamoyltransferase superfamily signature	55	74	3.4e-15	T	IPR006130	Aspartate/ornithine carbamoyltransferase
WP_012855341.1		347	Gene3D	G3DSA:3,40,50,1370	-	5	342	1.7e-124	T	IPR036901	Aspartate/ornithine carbamoyltransferase superfamily
WP_012855341.1		347	Pfam	PF02729	Aspartate/ornithine carbamoyltransferase, carbamoyl-P binding domain	12	150	8.8e-40	T	IPR006132	Aspartate/ornithine carbamoyltransferase, carbamoyl-P binding
WP_012855341.1		347	TIGRFAM	TIGR00658	orni_carb_tr: ornithine carbamoyltransferase	12	345	9.6e-102	T	IPR002292	Ornithine/putrescine carbamoyltransferase
WP_012855341.1		347	SUPERFAMILY	SSF53671	Aspartate/ornithine carbamoyltransferase	4	346	9.69e-87	T	IPR036901	Aspartate/ornithine carbamoyltransferase superfamily
WP_012855341.1		347	ProSitePatterns	PS00097	Aspartate and ornithine carbamoyltransferases signature,	55	62	-	T	IPR006130	Aspartate/ornithine carbamoyltransferase
WP_012855341.1		347	Pfam	PF00185	Aspartate/ornithine carbamoyltransferase, Asp/Orn binding domain	157	343	2e-51	T	IPR006131	Aspartate/ornithine carbamoyltransferase, Asp/Orn-binding domain
WP_012855432.1		842	Pfam	PF00005	ABC transporter	33	134	1.6e-13	T	IPR003439	ABC transporter-like
WP_012855432.1		842	ProSiteProfiles	PS50893	ATP-binding cassette, ABC transporter-type domain profile,	13	776	16.093	T	IPR003439	ABC transporter-like
WP_012855432.1		842	Coils	Coil	Coil	503	523	-	T
WP_012855432.1		842	SUPERFAMILY	SSF52540	P-loop containing nucleoside triphosphate hydrolases	11	767	1.36e-48	T	IPR027417	P-loop containing nucleoside triphosphate hydrolase
WP_012855432.1		842	Pfam	PF00005	ABC transporter	561	704	2.5e-09	T	IPR003439	ABC transporter-like
WP_012855432.1		842	ProSitePatterns	PS00211	ABC transporters family signature,	676	690	-	T	IPR017871	ABC transporter, conserved site
WP_012855432.1		842	SMART	SM00382	AAA_5	41	753	2.1e-05	T	IPR003593	AAA+ ATPase domain
WP_012855432.1		842	Pfam	PF08352	Oligopeptide/dipeptide transporter, C-terminal region	755	790	3.7e-06	T	IPR013563	Oligopeptide/dipeptide ABC transporter, C-terminal
WP_012855432.1		842	Coils	Coil	Coil	273	293	-	T
WP_012855432.1		842	Coils	Coil	Coil	472	492	-	T
WP_012855432.1		842	Coils	Coil	Coil	529	549	-	T
WP_012855432.1		842	Gene3D	G3DSA:3,40,50,300	-	632	834	2.4e-39	T
WP_012855432.1		842	Gene3D	G3DSA:3,40,50,300	-	10	158	6.8e-23	T
WP_012855362.1		568	ProSiteProfiles	PS50165	UvrC family, homology region profile,	232	443	14.029	T	IPR001162	UvrC family homology region
WP_012855362.1		568	ProSiteProfiles	PS50164	GIY-YIG domain profile,	13	92	22.935	T	IPR000305	GIY-YIG endonuclease
WP_012855362.1		568	SMART	SM00465	uri_9	14	96	1.5e-14	T	IPR000305	GIY-YIG endonuclease
WP_012855362.1		568	SUPERFAMILY	SSF47781	RuvA domain 2-like	482	561	1.49e-10	T	IPR010994	RuvA domain 2-like
WP_012855362.1		568	Gene3D	G3DSA:1,10,150,20	5' to 3' exonuclease	507	562	9.8e-12	T
WP_012855362.1		568	SUPERFAMILY	SSF82771	GIY-YIG endonuclease	13	94	1.07e-20	T	IPR035901	GIY-YIG endonuclease superfamily
WP_012855362.1		568	CDD	cd10434	GIY-YIG_UvrC_Cho	11	92	1.18195e-29	T
WP_012855362.1		568	Pfam	PF08459	UvrC RIbonuclease H-like domain	357	498	1.3e-24	T	IPR001162	UvrC family homology region
WP_012855362.1		568	Gene3D	G3DSA:3,30,420,340	-	346	506	2.5e-21	T	IPR038476	UvrC homology region 2 superfamily
WP_012855362.1		568	Pfam	PF01541	GIY-YIG catalytic domain	15	90	3.8e-09	T	IPR000305	GIY-YIG endonuclease
WP_012855362.1		568	Gene3D	G3DSA:3,40,1440,10	-	3	100	1.1e-24	T	IPR035901	GIY-YIG endonuclease superfamily
WP_012855429.1		381	CDD	cd06261	TM_PBP2	121	319	4.59182e-14	T	IPR000515	ABC transporter type 1, transmembrane domain MetI-like
WP_012855429.1		381	Pfam	PF00528	Binding-protein-dependent transport system inner membrane component	139	336	1.4e-29	T	IPR000515	ABC transporter type 1, transmembrane domain MetI-like
WP_012855429.1		381	ProSiteProfiles	PS50928	ABC transporter integral membrane type-1 domain profile,	121	324	17.137	T	IPR000515	ABC transporter type 1, transmembrane domain MetI-like
WP_012855429.1		381	SUPERFAMILY	SSF161098	MetI-like	117	322	6.87e-16	T	IPR035906	MetI-like superfamily
WP_012855429.1		381	Gene3D	G3DSA:1,10,3720,10	-	110	330	1.4e-15	T	IPR035906	MetI-like superfamily
WP_012855705.1		454	CDD	cd00433	Peptidase_M17	111	450	1.6717e-131	T	IPR011356	Peptidase M17, leucine aminopeptidase/peptidase B
WP_012855705.1		454	Gene3D	G3DSA:3,40,630,10	Zn peptidases	125	454	1.4e-101	T
WP_012855705.1		454	PRINTS	PR00481	Cytosol aminopeptidase signature	281	302	4.1e-28	T	IPR011356	Peptidase M17, leucine aminopeptidase/peptidase B
WP_012855705.1		454	PRINTS	PR00481	Cytosol aminopeptidase signature	332	347	4.1e-28	T	IPR011356	Peptidase M17, leucine aminopeptidase/peptidase B
WP_012855705.1		454	PRINTS	PR00481	Cytosol aminopeptidase signature	223	240	4.1e-28	T	IPR011356	Peptidase M17, leucine aminopeptidase/peptidase B
WP_012855705.1		454	PRINTS	PR00481	Cytosol aminopeptidase signature	303	323	4.1e-28	T	IPR011356	Peptidase M17, leucine aminopeptidase/peptidase B
WP_012855705.1		454	SUPERFAMILY	SSF53187	Zn-dependent exopeptidases	141	450	1.1e-94	T
WP_012855705.1		454	Pfam	PF00883	Cytosol aminopeptidase family, catalytic domain	146	435	3.2e-98	T	IPR000819	Peptidase M17, leucyl aminopeptidase, C-terminal
WP_012855597.1		537	SUPERFAMILY	SSF52540	P-loop containing nucleoside triphosphate hydrolases	7	227	3.28e-38	T	IPR027417	P-loop containing nucleoside triphosphate hydrolase
WP_012855597.1		537	Pfam	PF00005	ABC transporter	337	474	1.5e-14	T	IPR003439	ABC transporter-like
WP_012855597.1		537	Pfam	PF12848	ABC transporter	223	308	2.5e-17	T	IPR032781	ABC-transporter extension domain
WP_012855597.1		537	SUPERFAMILY	SSF52540	P-loop containing nucleoside triphosphate hydrolases	295	530	1.51e-29	T	IPR027417	P-loop containing nucleoside triphosphate hydrolase
WP_012855597.1		537	CDD	cd03221	ABCF_EF-3	320	518	4.45623e-40	T
WP_012855597.1		537	Gene3D	G3DSA:3,40,50,300	-	2	279	8.8e-51	T
WP_012855597.1		537	ProSiteProfiles	PS50893	ATP-binding cassette, ABC transporter-type domain profile,	320	534	10.131	T	IPR003439	ABC transporter-like
WP_012855597.1		537	CDD	cd03221	ABCF_EF-3	2	226	1.50631e-43	T
WP_012855597.1		537	Gene3D	G3DSA:3,40,50,300	-	284	535	1.1e-36	T
WP_012855597.1		537	Pfam	PF00005	ABC transporter	18	184	7.9e-21	T	IPR003439	ABC transporter-like
WP_012855597.1		537	ProSiteProfiles	PS50893	ATP-binding cassette, ABC transporter-type domain profile,	2	252	15.593	T	IPR003439	ABC transporter-like
WP_012855597.1		537	SMART	SM00382	AAA_5	345	520	03,06,2021	T	IPR003593	AAA+ ATPase domain
WP_012855597.1		537	SMART	SM00382	AAA_5	26	238	2.3e-10	T	IPR003593	AAA+ ATPase domain
WP_012855641.1	down	611	Coils	Coil	Coil	135	155	-	T
WP_012855641.1	down	611	TIGRFAM	TIGR00181	pepF: oligoendopeptidase F	9	600	3e-153	T	IPR004438	Peptidase M3B, oligoendopeptidase F
WP_012855641.1	down	611	Gene3D	G3DSA:1,10,1370,20	-	225	608	1.3e-103	T	IPR042088	Oligoendopeptidase F, C-terminal domain
WP_012855641.1	down	611	Pfam	PF08439	Oligopeptidase F	119	181	1e-07	T	IPR013647	Oligopeptidase F, N-terminal domain
WP_012855641.1	down	611	Gene3D	G3DSA:1,10,287,830	putative peptidase helix hairpin domain like	180	223	4e-06	T
WP_012855641.1	down	611	Gene3D	G3DSA:1,20,140,70	-	13	177	5.2e-06	T
WP_012855641.1	down	611	CDD	cd09608	M3B_PepF	34	598	2.54924e-172	T
WP_012855641.1	down	611	Pfam	PF01432	Peptidase family M3	201	583	7.8e-51	T	IPR001567	Peptidase M3A/M3B catalytic domain
WP_012855641.1	down	611	SUPERFAMILY	SSF55486	Metalloproteases ("zincins"), catalytic domain	9	584	4.4e-82	T
WP_012855527.1		637	ProSiteProfiles	PS51257	Prokaryotic membrane lipoprotein lipid attachment site profile,	1	26	7	T
WP_012855762.1		215	ProSitePatterns	PS01085	Ribulose-phosphate 3-epimerase family signature 1,	31	45	-	T	IPR000056	Ribulose-phosphate 3-epimerase-like
WP_012855762.1		215	Pfam	PF00834	Ribulose-phosphate 3 epimerase family	3	201	3.7e-51	T	IPR000056	Ribulose-phosphate 3-epimerase-like
WP_012855762.1		215	SUPERFAMILY	SSF51366	Ribulose-phoshate binding barrel	2	206	1.1e-49	T	IPR011060	Ribulose-phosphate binding barrel
WP_012855762.1		215	ProSitePatterns	PS01086	Ribulose-phosphate 3-epimerase family signature 2,	135	157	-	T	IPR000056	Ribulose-phosphate 3-epimerase-like
WP_012855762.1		215	CDD	cd00429	RPE	3	213	1.22394e-75	T	IPR000056	Ribulose-phosphate 3-epimerase-like
WP_012855762.1		215	Gene3D	G3DSA:3,20,20,70	Aldolase class I	1	215	8.9e-63	T	IPR013785	Aldolase-type TIM barrel
WP_012855444.1		227	Pfam	PF02224	Cytidylate kinase	9	220	6.8e-61	T	IPR011994	Cytidylate kinase domain
WP_012855444.1		227	Gene3D	G3DSA:3,40,50,300	-	1	223	3.5e-71	T
WP_012855444.1		227	SUPERFAMILY	SSF52540	P-loop containing nucleoside triphosphate hydrolases	7	222	1.03e-34	T	IPR027417	P-loop containing nucleoside triphosphate hydrolase
WP_012855444.1		227	CDD	cd02020	CMPK	9	204	4.13808e-55	T	IPR011994	Cytidylate kinase domain
WP_012855444.1		227	Coils	Coil	Coil	216	227	-	T
WP_012855444.1		227	TIGRFAM	TIGR00017	cmk: cytidylate kinase	7	217	2.1e-61	T	IPR003136	Cytidylate kinase
WP_012855444.1		227	Hamap	MF_00238	Cytidylate kinase [cmk],	7	223	27.549	T	IPR003136	Cytidylate kinase
WP_012855299.1		284	SUPERFAMILY	SSF81336	F1F0 ATP synthase subunit A	80	237	2.35e-22	T	IPR035908	ATP synthase, F0 complex, subunit A superfamily
WP_012855299.1		284	Pfam	PF00119	ATP synthase A chain	32	237	2.2e-34	T	IPR000568	ATP synthase, F0 complex, subunit A
WP_012855299.1		284	Gene3D	G3DSA:1,20,120,220	F1F0 ATP synthase subunit A	81	244	5.4e-13	T	IPR035908	ATP synthase, F0 complex, subunit A superfamily
WP_012855299.1		284	Coils	Coil	Coil	239	273	-	T
WP_012855299.1		284	CDD	cd00310	ATP-synt_Fo_a_6	83	237	4.16569e-23	T
WP_012855784.1		162	Coils	Coil	Coil	136	156	-	T
WP_012855784.1		162	Coils	Coil	Coil	84	104	-	T
WP_012855784.1		162	Coils	Coil	Coil	5	25	-	T
WP_012855514.1	down	241	CDD	cd18095	SpoU-like_rRNA-MTase	96	236	1.05099e-51	T
WP_012855514.1	down	241	SUPERFAMILY	SSF75217	alpha/beta knot	93	236	2.03e-34	T	IPR029028	Alpha/beta knot methyltransferases
WP_012855514.1	down	241	Gene3D	G3DSA:3,40,1280,10	-	87	240	5.9e-37	T	IPR029026	tRNA (guanine-N1-)-methyltransferase, N-terminal
WP_012855514.1	down	241	Gene3D	G3DSA:3,30,1330,30	-	1	86	4.1e-16	T	IPR029064	50S ribosomal protein L30e-like
WP_012855514.1	down	241	Coils	Coil	Coil	239	241	-	T
WP_012855514.1	down	241	SUPERFAMILY	SSF55315	L30e-like	2	89	4.71e-17	T	IPR029064	50S ribosomal protein L30e-like
WP_012855514.1	down	241	Pfam	PF00588	SpoU rRNA Methylase family	97	233	1.3e-31	T	IPR001537	tRNA/rRNA methyltransferase, SpoU type
WP_012855514.1	down	241	SMART	SM00967	SpoU_sub_bind_2	30	91	0.0014	T	IPR013123	RNA 2-O ribose methyltransferase, substrate binding
WP_012855469.1		292	SUPERFAMILY	SSF51735	NAD(P)-binding Rossmann-fold domains	125	272	9e-30	T	IPR036291	NAD(P)-binding domain superfamily
WP_012855469.1		292	PRINTS	PR00085	Tetrahydrofolate dehydrogenase/cyclohydrolase family signature	151	171	4.7e-46	T	IPR000672	Tetrahydrofolate dehydrogenase/cyclohydrolase
WP_012855469.1		292	PRINTS	PR00085	Tetrahydrofolate dehydrogenase/cyclohydrolase family signature	233	249	4.7e-46	T	IPR000672	Tetrahydrofolate dehydrogenase/cyclohydrolase
WP_012855469.1		292	PRINTS	PR00085	Tetrahydrofolate dehydrogenase/cyclohydrolase family signature	250	268	4.7e-46	T	IPR000672	Tetrahydrofolate dehydrogenase/cyclohydrolase
WP_012855469.1		292	PRINTS	PR00085	Tetrahydrofolate dehydrogenase/cyclohydrolase family signature	198	227	4.7e-46	T	IPR000672	Tetrahydrofolate dehydrogenase/cyclohydrolase
WP_012855469.1		292	PRINTS	PR00085	Tetrahydrofolate dehydrogenase/cyclohydrolase family signature	31	53	4.7e-46	T	IPR000672	Tetrahydrofolate dehydrogenase/cyclohydrolase
WP_012855469.1		292	PRINTS	PR00085	Tetrahydrofolate dehydrogenase/cyclohydrolase family signature	107	128	4.7e-46	T	IPR000672	Tetrahydrofolate dehydrogenase/cyclohydrolase
WP_012855469.1		292	Gene3D	G3DSA:3,40,50,720	-	5	253	2.2e-69	T
WP_012855469.1		292	Pfam	PF02882	Tetrahydrofolate dehydrogenase/cyclohydrolase, NAD(P)-binding domain	130	274	4.5e-42	T	IPR020631	Tetrahydrofolate dehydrogenase/cyclohydrolase, NAD(P)-binding domain
WP_012855469.1		292	ProSitePatterns	PS00767	Tetrahydrofolate dehydrogenase/cyclohydrolase signature 2,	254	262	-	T	IPR020867	Tetrahydrofolate dehydrogenase/cyclohydrolase, conserved site
WP_012855469.1		292	Pfam	PF00763	Tetrahydrofolate dehydrogenase/cyclohydrolase, catalytic domain	4	118	9.5e-22	T	IPR020630	Tetrahydrofolate dehydrogenase/cyclohydrolase, catalytic domain
WP_012855469.1		292	SUPERFAMILY	SSF53223	Aminoacid dehydrogenase-like, N-terminal domain	1	119	1.73e-21	T
WP_012855469.1		292	Gene3D	G3DSA:3,40,50,10860	Leucine Dehydrogenase	7	270	2.2e-69	T
WP_012855469.1		292	Hamap	MF_01576	Bifunctional protein FolD [folD],	2	277	25.766	T	IPR000672	Tetrahydrofolate dehydrogenase/cyclohydrolase
WP_012855733.1		351	Pfam	PF00448	SRP54-type protein, GTPase domain	146	345	4e-75	T	IPR000897	Signal recognition particle, SRP54 subunit, GTPase domain
WP_012855733.1		351	SMART	SM00382	AAA_5	144	302	2.3e-11	T	IPR003593	AAA+ ATPase domain
WP_012855733.1		351	Hamap	MF_00920	Signal recognition particle receptor FtsY [ftsY],	71	347	58.215	T	IPR004390	Signal-recognition particle receptor FtsY
WP_012855733.1		351	Coils	Coil	Coil	21	41	-	T
WP_012855733.1		351	Gene3D	G3DSA:3,40,50,300	-	143	335	7.7e-100	T
WP_012855733.1		351	SUPERFAMILY	SSF52540	P-loop containing nucleoside triphosphate hydrolases	145	344	4.82e-47	T	IPR027417	P-loop containing nucleoside triphosphate hydrolase
WP_012855733.1		351	SMART	SM00963	SRP54_N_2	47	128	2.7e-16	T	IPR013822	Signal recognition particle SRP54, helical bundle
WP_012855733.1		351	CDD	cd17874	FtsY	146	345	2.02944e-107	T
WP_012855733.1		351	TIGRFAM	TIGR00064	ftsY: signal recognition particle-docking protein FtsY	71	345	4.3e-114	T	IPR004390	Signal-recognition particle receptor FtsY
WP_012855733.1		351	SMART	SM00962	SRP54_3	145	347	4e-109	T	IPR000897	Signal recognition particle, SRP54 subunit, GTPase domain
WP_012855733.1		351	Coils	Coil	Coil	55	75	-	T
WP_012855733.1		351	Gene3D	G3DSA:1,20,120,140	-	49	343	7.7e-100	T	IPR042101	Signal recognition particle SRP54, N-terminal domain superfamily
WP_012855733.1		351	SUPERFAMILY	SSF47364	Domain of the SRP/SRP receptor G-proteins	50	129	1.57e-17	T	IPR036225	SRP/SRP receptor, N-terminal
WP_012855733.1		351	Pfam	PF02881	SRP54-type protein, helical bundle domain	58	124	6.4e-13	T	IPR013822	Signal recognition particle SRP54, helical bundle
WP_012855337.1		543	Pfam	PF00750	tRNA synthetases class I (R)	110	400	6.4e-14	T	IPR035684	Arginyl-tRNA synthetase, catalytic core domain
WP_012855337.1		543	PRINTS	PR01038	Arginyl-tRNA synthetase signature	117	132	1.3e-20	T	IPR001278	Arginine-tRNA ligase
WP_012855337.1		543	PRINTS	PR01038	Arginyl-tRNA synthetase signature	132	148	1.3e-20	T	IPR001278	Arginine-tRNA ligase
WP_012855337.1		543	PRINTS	PR01038	Arginyl-tRNA synthetase signature	298	319	1.3e-20	T	IPR001278	Arginine-tRNA ligase
WP_012855337.1		543	PRINTS	PR01038	Arginyl-tRNA synthetase signature	156	169	1.3e-20	T	IPR001278	Arginine-tRNA ligase
WP_012855337.1		543	Gene3D	G3DSA:3,30,1360,70	-	3	111	3.5e-20	T	IPR036695	Arginyl tRNA synthetase N-terminal domain superfamily
WP_012855337.1		543	SUPERFAMILY	SSF47323	Anticodon-binding domain of a subclass of class I aminoacyl-tRNA synthetases	426	543	2.75e-25	T	IPR009080	Aminoacyl-tRNA synthetase, class Ia, anticodon-binding
WP_012855337.1		543	Pfam	PF05746	DALR anticodon binding domain	432	543	3.8e-25	T	IPR008909	DALR anticodon binding
WP_012855337.1		543	SMART	SM01016	Arg_tRNA_synt_N_2	4	88	5.4e-20	T	IPR005148	Arginyl tRNA synthetase N-terminal domain
WP_012855337.1		543	SUPERFAMILY	SSF55190	Arginyl-tRNA synthetase (ArgRS), N-terminal 'additional' domain	5	108	1.83e-17	T	IPR036695	Arginyl tRNA synthetase N-terminal domain superfamily
WP_012855337.1		543	Gene3D	G3DSA:1,10,730,10	-	427	543	7.6e-140	T
WP_012855337.1		543	SMART	SM00836	dalr_1_4	432	543	7.6e-30	T	IPR008909	DALR anticodon binding
WP_012855337.1		543	TIGRFAM	TIGR00456	argS: arginine--tRNA ligase	7	543	1.6e-123	T	IPR001278	Arginine-tRNA ligase
WP_012855337.1		543	CDD	cd00671	ArgRS_core	118	383	2.52207e-63	T	IPR035684	Arginyl-tRNA synthetase, catalytic core domain
WP_012855337.1		543	SUPERFAMILY	SSF52374	Nucleotidylyl transferase	111	442	1.53e-77	T
WP_012855337.1		543	Hamap	MF_00123	Arginine--tRNA ligase [argS],	8	543	22.396	T	IPR001278	Arginine-tRNA ligase
WP_012855337.1		543	Pfam	PF03485	Arginyl tRNA synthetase N terminal domain	10	87	4.2e-17	T	IPR005148	Arginyl tRNA synthetase N-terminal domain
WP_012855337.1		543	Gene3D	G3DSA:3,40,50,620	HUPs	118	426	7.6e-140	T	IPR014729	Rossmann-like alpha/beta/alpha sandwich fold
WP_012855337.1		543	ProSitePatterns	PS00178	Aminoacyl-transfer RNA synthetases class-I signature,	127	136	-	T	IPR001412	Aminoacyl-tRNA synthetase, class I, conserved site
WP_012855301.1		193	Pfam	PF00430	ATP synthase B/B' CF(0)	45	174	3.3e-17	T	IPR002146	ATP synthase, F0 complex, subunit b/b', bacterial/chloroplast
WP_012855301.1		193	CDD	cd06503	ATP-synt_Fo_b	45	175	8.85566e-19	T
WP_012855301.1		193	Coils	Coil	Coil	133	160	-	T
WP_012855301.1		193	Hamap	MF_01398	ATP synthase subunit b [atpF],	37	176	10.939	T	IPR002146	ATP synthase, F0 complex, subunit b/b', bacterial/chloroplast
WP_012855368.1		476	Gene3D	G3DSA:3,30,70,1050	-	2	124	3.6e-21	T	IPR036611	Trigger factor ribosome-binding domain superfamily
WP_012855368.1		476	SUPERFAMILY	SSF109998	Triger factor/SurA peptide-binding domain-like	250	425	1.57e-23	T	IPR027304	Trigger factor/SurA domain superfamily
WP_012855368.1		476	PIRSF	PIRSF003095	Trigger_factor	1	444	7.4e-94	T	IPR005215	Trigger factor
WP_012855368.1		476	PIRSF	PIRSF003095	Trigger_factor	424	475	48	T	IPR005215	Trigger factor
WP_012855368.1		476	TIGRFAM	TIGR00115	tig: trigger factor	11	419	5e-97	T	IPR005215	Trigger factor
WP_012855368.1		476	Gene3D	G3DSA:3,10,50,40	-	152	248	3.1e-63	T
WP_012855368.1		476	ProSiteProfiles	PS50059	FKBP-type peptidyl-prolyl cis-trans isomerase domain profile,	163	264	11.779	T	IPR001179	FKBP-type peptidyl-prolyl cis-trans isomerase domain
WP_012855368.1		476	Coils	Coil	Coil	444	476	-	T
WP_012855368.1		476	Pfam	PF00254	FKBP-type peptidyl-prolyl cis-trans isomerase	158	239	2.9e-14	T	IPR001179	FKBP-type peptidyl-prolyl cis-trans isomerase domain
WP_012855368.1		476	Gene3D	G3DSA:1,10,3120,10	Trigger factor	125	382	3.1e-63	T	IPR037041	Trigger factor, C-terminal domain superfamily
WP_012855368.1		476	Hamap	MF_00303	Trigger factor [tig],	1	427	17.039	T	IPR005215	Trigger factor
WP_012855368.1		476	SUPERFAMILY	SSF102735	Trigger factor ribosome-binding domain	6	128	3.01e-21	T	IPR036611	Trigger factor ribosome-binding domain superfamily
WP_012855368.1		476	SUPERFAMILY	SSF54534	FKBP-like	135	245	1.14e-25	T
WP_012855368.1		476	Coils	Coil	Coil	363	390	-	T
WP_012855368.1		476	Pfam	PF05697	Bacterial trigger factor protein (TF)	1	142	3.7e-25	T	IPR008881	Trigger factor, ribosome-binding, bacterial
WP_012855368.1		476	Pfam	PF05698	Bacterial trigger factor protein (TF) C-terminus	266	418	7.4e-24	T	IPR008880	Trigger factor, C-terminal
WP_012855622.1		106	PRINTS	PR00332	Histidine triad family signature	26	44	8.3e-15	T	IPR001310	Histidine triad (HIT) protein
WP_012855622.1		106	PRINTS	PR00332	Histidine triad family signature	93	103	8.3e-15	T	IPR001310	Histidine triad (HIT) protein
WP_012855622.1		106	PRINTS	PR00332	Histidine triad family signature	5	21	8.3e-15	T	IPR001310	Histidine triad (HIT) protein
WP_012855622.1		106	Pfam	PF01230	HIT domain	12	106	5.4e-24	T	IPR001310	Histidine triad (HIT) protein
WP_012855622.1		106	Gene3D	G3DSA:3,30,428,10	HIT family	2	106	1.6e-31	T	IPR036265	HIT-like superfamily
WP_012855622.1		106	ProSitePatterns	PS00892	HIT domain signature,	86	104	-	T	IPR019808	Histidine triad, conserved site
WP_012855622.1		106	ProSiteProfiles	PS51084	HIT domain profile,	5	106	20.978	T	IPR011146	HIT-like domain
WP_012855622.1		106	SUPERFAMILY	SSF54197	HIT-like	2	106	6.81e-31	T	IPR036265	HIT-like superfamily
WP_012855520.1		136	ProSiteProfiles	PS51257	Prokaryotic membrane lipoprotein lipid attachment site profile,	1	25	7	T
WP_012855583.1		408	Coils	Coil	Coil	379	408	-	T
WP_012855583.1		408	Coils	Coil	Coil	81	128	-	T
WP_012855583.1		408	ProSiteProfiles	PS51257	Prokaryotic membrane lipoprotein lipid attachment site profile,	1	25	7	T
WP_012855583.1		408	Coils	Coil	Coil	227	276	-	T
WP_012855583.1		408	Coils	Coil	Coil	313	333	-	T
WP_012855583.1		408	Coils	Coil	Coil	150	201	-	T
WP_012855583.1		408	Coils	Coil	Coil	352	372	-	T
WP_012855582.1	down	805	Gene3D	G3DSA:3,10,20,590	-	743	805	2.4e-16	T
WP_012855582.1	down	805	SUPERFAMILY	SSF52374	Nucleotidylyl transferase	2	628	1.67e-119	T
WP_012855582.1	down	805	SUPERFAMILY	SSF47323	Anticodon-binding domain of a subclass of class I aminoacyl-tRNA synthetases	624	804	5.79e-23	T	IPR009080	Aminoacyl-tRNA synthetase, class Ia, anticodon-binding
WP_012855582.1	down	805	Gene3D	G3DSA:3,40,50,620	HUPs	30	574	2.8e-213	T	IPR014729	Rossmann-like alpha/beta/alpha sandwich fold
WP_012855582.1	down	805	TIGRFAM	TIGR00396	leuS_bact: leucine--tRNA ligase	2	805	4.3e-296	T	IPR002302	Leucine-tRNA ligase
WP_012855582.1	down	805	CDD	cd07958	Anticodon_Ia_Leu_BEm	618	718	4.95557e-25	T
WP_012855582.1	down	805	Gene3D	G3DSA:1,10,730,10	-	620	722	2.8e-06	T
WP_012855582.1	down	805	Gene3D	G3DSA:2,30,210,10	-	575	587	2.8e-213	T
WP_012855582.1	down	805	Pfam	PF09334	tRNA synthetases class I (M)	37	168	1.7e-17	T	IPR015413	Methionyl/Leucyl tRNA synthetase
WP_012855582.1	down	805	Hamap	MF_00049_B	Leucine--tRNA ligase [leuS],	1	804	19.853	T	IPR002302	Leucine-tRNA ligase
WP_012855582.1	down	805	Gene3D	G3DSA:3,90,740,10	-	228	412	2.8e-213	T	IPR009008	Valyl/Leucyl/Isoleucyl-tRNA synthetase, editing domain
WP_012855582.1	down	805	Pfam	PF13603	Leucyl-tRNA synthetase, Domain 2	221	400	7e-58	T	IPR025709	Leucyl-tRNA synthetase, editing domain
WP_012855582.1	down	805	Pfam	PF00133	tRNA synthetases class I (I, L, M and V)	414	606	1.1e-24	T	IPR002300	Aminoacyl-tRNA synthetase, class Ia
WP_012855582.1	down	805	SUPERFAMILY	SSF50677	ValRS/IleRS/LeuRS editing domain	226	412	2.83e-47	T	IPR009008	Valyl/Leucyl/Isoleucyl-tRNA synthetase, editing domain
WP_012855582.1	down	805	PRINTS	PR00985	Leucyl-tRNA synthetase signature	150	166	3.6e-49	T	IPR002302	Leucine-tRNA ligase
WP_012855582.1	down	805	PRINTS	PR00985	Leucyl-tRNA synthetase signature	527	549	3.6e-49	T	IPR002302	Leucine-tRNA ligase
WP_012855582.1	down	805	PRINTS	PR00985	Leucyl-tRNA synthetase signature	186	199	3.6e-49	T	IPR002302	Leucine-tRNA ligase
WP_012855582.1	down	805	PRINTS	PR00985	Leucyl-tRNA synthetase signature	482	500	3.6e-49	T	IPR002302	Leucine-tRNA ligase
WP_012855582.1	down	805	PRINTS	PR00985	Leucyl-tRNA synthetase signature	215	234	3.6e-49	T	IPR002302	Leucine-tRNA ligase
WP_012855582.1	down	805	PRINTS	PR00985	Leucyl-tRNA synthetase signature	124	141	3.6e-49	T	IPR002302	Leucine-tRNA ligase
WP_012855582.1	down	805	PRINTS	PR00985	Leucyl-tRNA synthetase signature	560	570	3.6e-49	T	IPR002302	Leucine-tRNA ligase
WP_012855582.1	down	805	Pfam	PF08264	Anticodon-binding domain of tRNA ligase	653	767	1.3e-13	T	IPR013155	Methionyl/Valyl/Leucyl/Isoleucyl-tRNA synthetase, anticodon-binding
WP_012855582.1	down	805	CDD	cd00812	LeuRS_core	30	618	1.40973e-101	T
WP_012855568.1		243	CDD	cd02412	30S_S3_KH	2	113	2.35957e-41	T
WP_012855568.1		243	ProSitePatterns	PS00548	Ribosomal protein S3 signature,	167	201	-	T	IPR018280	Ribosomal protein S3, conserved site
WP_012855568.1		243	SMART	SM00322	kh_6	61	129	6.4e-05	T	IPR004087	K Homology domain
WP_012855568.1		243	Hamap	MF_01309_B	30S ribosomal protein S3 [rpsC],	1	210	33.174	T	IPR005704	Ribosomal protein S3, bacterial-type
WP_012855568.1		243	Gene3D	G3DSA:3,30,300,20	-	17	110	1.7e-19	T	IPR015946	K homology domain-like, alpha/beta
WP_012855568.1		243	Pfam	PF00189	Ribosomal protein S3, C-terminal domain	124	206	2.3e-31	T	IPR001351	Ribosomal protein S3, C-terminal
WP_012855568.1		243	SUPERFAMILY	SSF54814	Prokaryotic type KH domain (KH-domain type II)	2	109	3.4e-28	T	IPR009019	K homology domain superfamily, prokaryotic type
WP_012855568.1		243	SUPERFAMILY	SSF54821	Ribosomal protein S3 C-terminal domain	111	210	6.67e-34	T	IPR036419	Ribosomal protein S3, C-terminal domain superfamily
WP_012855568.1		243	MobiDBLite	mobidb-lite	consensus disorder prediction	216	243	-	T
WP_012855568.1		243	ProSiteProfiles	PS50823	Type-2 KH domain profile,	39	111	11.669	T	IPR004044	K Homology domain, type 2
WP_012855568.1		243	TIGRFAM	TIGR01009	rpsC_bact: ribosomal protein uS3	1	212	1.5e-72	T	IPR005704	Ribosomal protein S3, bacterial-type
WP_012855568.1		243	Pfam	PF07650	KH domain	38	114	1.8e-11	T	IPR004044	K Homology domain, type 2
WP_012855568.1		243	Gene3D	G3DSA:3,30,1140,32	-	112	212	2.1e-33	T	IPR036419	Ribosomal protein S3, C-terminal domain superfamily
WP_012855619.1		306	SUPERFAMILY	SSF56784	HAD-like	8	282	1.88e-45	T	IPR036412	HAD-like superfamily
WP_012855619.1		306	Gene3D	G3DSA:3,40,50,1000	-	16	278	1.3e-44	T	IPR023214	HAD superfamily
WP_012855619.1		306	Gene3D	G3DSA:3,30,1240,10	-	93	203	1.3e-44	T
WP_012855619.1		306	Pfam	PF08282	haloacid dehalogenase-like hydrolase	17	278	8e-40	T
WP_012855619.1		306	TIGRFAM	TIGR01484	HAD-SF-IIB: HAD hydrolase, family IIB	16	251	1.7e-16	T	IPR006379	HAD-superfamily hydrolase, subfamily IIB
WP_012855778.1		293	Gene3D	G3DSA:2,60,200,40	-	132	285	1.1e-28	T
WP_012855778.1		293	SUPERFAMILY	SSF111331	NAD kinase/diacylglycerol kinase-like	2	290	3.4e-40	T	IPR016064	NAD kinase/diacylglycerol kinase-like domain superfamily
WP_012855778.1		293	Pfam	PF00781	Diacylglycerol kinase catalytic domain	2	107	3.3e-11	T	IPR001206	Diacylglycerol kinase, catalytic domain
WP_012855778.1		293	Gene3D	G3DSA:3,40,50,10330	-	1	114	1.6e-13	T	IPR017438	Inorganic polyphosphate/ATP-NAD kinase, N-terminal
WP_020002655.1		93	SMART	SM00411	bhlneu	1	90	1.4e-11	T	IPR000119	Histone-like DNA-binding protein
WP_020002655.1		93	CDD	cd13832	IHF	3	87	9.36397e-16	T
WP_020002655.1		93	Gene3D	G3DSA:4,10,520,10	-	1	93	2.5e-17	T	IPR010992	Integration host factor (IHF)-like DNA-binding domain superfamily
WP_020002655.1		93	Pfam	PF00216	Bacterial DNA-binding protein	1	90	4.7e-18	T	IPR000119	Histone-like DNA-binding protein
WP_020002655.1		93	SUPERFAMILY	SSF47729	IHF-like DNA-binding proteins	1	91	1.21e-17	T	IPR010992	Integration host factor (IHF)-like DNA-binding domain superfamily
WP_012855548.1		344	Pfam	PF01193	RNA polymerase Rpb3/Rpb11 dimerisation domain	27	238	2.4e-13	T	IPR011263	DNA-directed RNA polymerase, RpoA/D/Rpb3-type
WP_012855548.1		344	Gene3D	G3DSA:3,30,1360,10	-	15	236	5.6e-64	T	IPR036603	RNA polymerase, RBP11-like subunit
WP_012855548.1		344	TIGRFAM	TIGR02027	rpoA: DNA-directed RNA polymerase, alpha subunit	22	322	5.4e-74	T	IPR011773	DNA-directed RNA polymerase, alpha subunit
WP_012855548.1		344	Hamap	MF_00059	DNA-directed RNA polymerase subunit alpha [rpoA],	1	331	27.925	T	IPR011773	DNA-directed RNA polymerase, alpha subunit
WP_012855548.1		344	SUPERFAMILY	SSF47789	C-terminal domain of RNA polymerase alpha subunit	265	322	1.14e-14	T
WP_012855548.1		344	SUPERFAMILY	SSF55257	RBP11-like subunits of RNA polymerase	8	243	1.18e-19	T	IPR036603	RNA polymerase, RBP11-like subunit
WP_012855548.1		344	Pfam	PF01000	RNA polymerase Rpb3/RpoA insert domain	62	158	2.2e-16	T	IPR011262	DNA-directed RNA polymerase, insert domain
WP_012855548.1		344	SMART	SM00662	rpoldneu2	21	244	2.1e-30	T	IPR011263	DNA-directed RNA polymerase, RpoA/D/Rpb3-type
WP_012855548.1		344	CDD	cd06928	RNAP_alpha_NTD	15	241	1.16665e-77	T
WP_012855548.1		344	Pfam	PF03118	Bacterial RNA polymerase, alpha chain C terminal domain	257	318	3.7e-20	T	IPR011260	RNA polymerase, alpha subunit, C-terminal
WP_012855548.1		344	SUPERFAMILY	SSF56553	Insert subdomain of RNA polymerase alpha subunit	52	165	3.66e-28	T	IPR036643	DNA-directed RNA polymerase, insert domain superfamily
WP_012855548.1		344	Gene3D	G3DSA:1,10,150,20	5' to 3' exonuclease	254	332	7.5e-18	T
WP_012855548.1		344	Gene3D	G3DSA:2,170,120,12	RNA Polymerase Alpha Subunit; Chain A	51	187	5.6e-64	T	IPR036643	DNA-directed RNA polymerase, insert domain superfamily
WP_012855321.1		442	Gene3D	G3DSA:3,90,1300,10	Amidase signature (AS) enzymes	3	441	6.2e-93	T	IPR036928	Amidase signature (AS) superfamily
WP_012855321.1		442	Pfam	PF01425	Amidase	29	426	5.3e-79	T	IPR023631	Amidase signature domain
WP_012855321.1		442	Coils	Coil	Coil	241	261	-	T
WP_012855321.1		442	SUPERFAMILY	SSF75304	Amidase signature (AS) enzymes	13	436	1.7e-85	T	IPR036928	Amidase signature (AS) superfamily
WP_012855465.1		564	Gene3D	G3DSA:3,30,1360,30	-	270	394	2.9e-153	T	IPR004115	GAD-like domain superfamily
WP_012855465.1		564	ProSiteProfiles	PS50862	Aminoacyl-transfer RNA synthetases class-II family profile,	138	531	20.797	T	IPR006195	Aminoacyl-tRNA synthetase, class II
WP_012855465.1		564	PRINTS	PR01042	Aspartyl-tRNA synthetase signature	494	508	2.7e-24	T	IPR002312	Aspartyl/Asparaginyl-tRNA synthetase, class IIb
WP_012855465.1		564	PRINTS	PR01042	Aspartyl-tRNA synthetase signature	450	466	2.7e-24	T	IPR002312	Aspartyl/Asparaginyl-tRNA synthetase, class IIb
WP_012855465.1		564	PRINTS	PR01042	Aspartyl-tRNA synthetase signature	206	219	2.7e-24	T	IPR002312	Aspartyl/Asparaginyl-tRNA synthetase, class IIb
WP_012855465.1		564	PRINTS	PR01042	Aspartyl-tRNA synthetase signature	189	201	2.7e-24	T	IPR002312	Aspartyl/Asparaginyl-tRNA synthetase, class IIb
WP_012855465.1		564	SUPERFAMILY	SSF50249	Nucleic acid-binding proteins	4	104	2.01e-20	T	IPR012340	Nucleic acid-binding, OB-fold
WP_012855465.1		564	Pfam	PF01336	OB-fold nucleic acid binding domain	21	96	1.7e-11	T	IPR004365	OB-fold nucleic acid binding domain, AA-tRNA synthetase-type
WP_012855465.1		564	Gene3D	G3DSA:3,30,930,10	Bira Bifunctional Protein; Domain 2	116	557	2.9e-153	T
WP_012855465.1		564	Hamap	MF_00044	Aspartate--tRNA(Asp/Asn) ligase [aspS],	4	560	28.161	T	IPR004524	Aspartate-tRNA ligase, type 1
WP_012855465.1		564	CDD	cd04317	EcAspRS_like_N	7	134	3.99999e-50	T
WP_012855465.1		564	Gene3D	G3DSA:2,40,50,140	-	1	100	7.2e-24	T
WP_012855465.1		564	SUPERFAMILY	SSF55681	Class II aaRS and biotin synthetases	114	559	5.36e-96	T
WP_012855465.1		564	TIGRFAM	TIGR00459	aspS_bact: aspartate--tRNA ligase	4	558	5.4e-185	T	IPR004524	Aspartate-tRNA ligase, type 1
WP_012855465.1		564	CDD	cd00777	AspRS_core	138	535	4.92168e-145	T
WP_012855465.1		564	Pfam	PF00152	tRNA synthetases class II (D, K and N)	118	533	8.1e-97	T	IPR004364	Aminoacyl-tRNA synthetase, class II (D/K/N)
WP_012855708.1		286	Gene3D	G3DSA:3,40,50,12230	-	8	286	2.6e-72	T
WP_012855708.1		286	TIGRFAM	TIGR00460	fmt: methionyl-tRNA formyltransferase	9	259	1.8e-63	T	IPR005794	Methionyl-tRNA formyltransferase
WP_012855708.1		286	Pfam	PF02911	Formyl transferase, C-terminal domain	213	284	1.3e-07	T	IPR005793	Formyl transferase, C-terminal
WP_012855708.1		286	CDD	cd08646	FMT_core_Met-tRNA-FMT_N	9	210	2.34353e-87	T	IPR041711	Methionyl-tRNA formyltransferase, N-terminal domain
WP_012855708.1		286	SUPERFAMILY	SSF53328	Formyltransferase	7	209	6.15e-46	T	IPR036477	Formyl transferase, N-terminal domain superfamily
WP_012855708.1		286	Pfam	PF00551	Formyl transferase	10	181	3.8e-27	T	IPR002376	Formyl transferase, N-terminal
WP_012855708.1		286	SUPERFAMILY	SSF50486	FMT C-terminal domain-like	215	284	3.14e-12	T	IPR011034	Formyl transferase-like, C-terminal domain superfamily
WP_012855708.1		286	ProSitePatterns	PS00373	Phosphoribosylglycinamide formyltransferase active site,	138	161	-	T	IPR001555	Phosphoribosylglycinamide formyltransferase, active site
WP_012855708.1		286	CDD	cd08704	Met_tRNA_FMT_C	214	286	9.74918e-15	T
WP_012855475.1		345	SMART	SM00382	AAA_5	32	277	9.4e-11	T	IPR003593	AAA+ ATPase domain
WP_012855475.1		345	Pfam	PF00005	ABC transporter	24	229	1.2e-28	T	IPR003439	ABC transporter-like
WP_012855475.1		345	ProSitePatterns	PS00211	ABC transporters family signature,	201	215	-	T	IPR017871	ABC transporter, conserved site
WP_012855475.1		345	ProSiteProfiles	PS50893	ATP-binding cassette, ABC transporter-type domain profile,	3	300	24.503	T	IPR003439	ABC transporter-like
WP_012855475.1		345	CDD	cd03225	ABC_cobalt_CbiO_domain1	21	277	5.75864e-78	T
WP_012855475.1		345	ProSiteProfiles	PS51246	Cobalt import ATP-binding protein cbiO,	2	282	90.952	T	IPR015856	ABC transporter, CbiO/EcfA subunit
WP_012855475.1		345	SUPERFAMILY	SSF52540	P-loop containing nucleoside triphosphate hydrolases	4	292	8.14e-55	T	IPR027417	P-loop containing nucleoside triphosphate hydrolase
WP_012855747.1		656	SMART	SM00487	ultradead3	8	424	1.5e-28	T	IPR014001	Helicase superfamily 1/2, ATP-binding domain
WP_012855747.1		656	Gene3D	G3DSA:3,40,50,300	-	263	413	3.8e-44	T
WP_012855747.1		656	Gene3D	G3DSA:3,40,50,300	-	1	163	4.4e-64	T
WP_012855747.1		656	Pfam	PF17757	UvrB interaction domain	160	248	2.6e-22	T	IPR041471	UvrB, interaction domain
WP_012855747.1		656	Gene3D	G3DSA:3,40,50,300	-	414	588	7.4e-44	T
WP_012855747.1		656	SMART	SM00490	helicmild6	459	545	1.7e-15	T	IPR001650	Helicase, C-terminal
WP_012855747.1		656	Gene3D	G3DSA:3,30,2060,10	-	164	244	1.9e-12	T
WP_012855747.1		656	Pfam	PF12344	Ultra-violet resistance protein B	551	592	1.7e-18	T	IPR024759	UvrB, YAD/RRR-motif-containing domain
WP_012855747.1		656	TIGRFAM	TIGR00631	uvrb: excinuclease ABC subunit B	3	650	1.6e-263	T	IPR004807	UvrABC system, subunit B
WP_012855747.1		656	SUPERFAMILY	SSF46600	C-terminal UvrC-binding domain of UvrB	617	651	7.19e-05	T	IPR036876	UVR domain superfamily
WP_012855747.1		656	Pfam	PF00271	Helicase conserved C-terminal domain	432	544	1e-16	T	IPR001650	Helicase, C-terminal
WP_012855747.1		656	Pfam	PF04851	Type III restriction enzyme, res subunit	13	118	1.3e-09	T	IPR006935	Helicase/UvrB, N-terminal
WP_012855747.1		656	ProSiteProfiles	PS51194	Superfamilies 1 and 2 helicase C-terminal domain profile,	430	589	17.699	T	IPR001650	Helicase, C-terminal
WP_012855747.1		656	SUPERFAMILY	SSF52540	P-loop containing nucleoside triphosphate hydrolases	2	414	4.37e-113	T	IPR027417	P-loop containing nucleoside triphosphate hydrolase
WP_012855747.1		656	SUPERFAMILY	SSF52540	P-loop containing nucleoside triphosphate hydrolases	33	579	5.33e-32	T	IPR027417	P-loop containing nucleoside triphosphate hydrolase
WP_012855747.1		656	CDD	cd17916	DEXHc_UvrB	4	413	8.42691e-167	T
WP_012855747.1		656	CDD	cd18790	SF2_C_UvrB	419	589	8.79658e-86	T
WP_012855747.1		656	ProSiteProfiles	PS50151	UVR domain profile,	618	653	9.199	T	IPR001943	UVR domain
WP_012855747.1		656	Hamap	MF_00204	UvrABC system protein B [uvrB],	2	653	38.939	T	IPR004807	UvrABC system, subunit B
WP_012855747.1		656	ProSiteProfiles	PS51192	Superfamilies 1 and 2 helicase ATP-binding type-1 domain profile,	25	138	12.446	T	IPR014001	Helicase superfamily 1/2, ATP-binding domain
WP_012855615.1		312	Pfam	PF01790	Prolipoprotein diacylglyceryl transferase	15	255	3e-42	T	IPR001640	Phosphatidylglycerol--prolipoprotein diacylglyceryl transferase Lgt
WP_012855615.1		312	TIGRFAM	TIGR00544	lgt: prolipoprotein diacylglyceryl transferase	4	259	3.2e-47	T	IPR001640	Phosphatidylglycerol--prolipoprotein diacylglyceryl transferase Lgt
WP_012855615.1		312	Hamap	MF_01147	Phosphatidylglycerol--prolipoprotein diacylglyceryl transferase [lgt],	6	259	13.137	T	IPR001640	Phosphatidylglycerol--prolipoprotein diacylglyceryl transferase Lgt
WP_012855615.1		312	ProSitePatterns	PS01311	Prolipoprotein diacylglyceryl transferase signature,	140	152	-	T	IPR001640	Phosphatidylglycerol--prolipoprotein diacylglyceryl transferase Lgt
WP_012855445.1		441	Pfam	PF14714	KH-domain-like of EngA bacterial GTPase enzymes, C-terminal	352	432	6.8e-25	T	IPR032859	GTPase Der, C-terminal KH-domain-like
WP_012855445.1		441	SUPERFAMILY	SSF52540	P-loop containing nucleoside triphosphate hydrolases	7	164	2.1e-39	T	IPR027417	P-loop containing nucleoside triphosphate hydrolase
WP_012855445.1		441	Gene3D	G3DSA:3,40,50,300	-	171	351	1.3e-47	T
WP_012855445.1		441	Gene3D	G3DSA:3,30,300,20	-	352	435	1.7e-25	T	IPR015946	K homology domain-like, alpha/beta
WP_012855445.1		441	CDD	cd01894	EngA1	8	164	1.23231e-79	T
WP_012855445.1		441	CDD	cd01895	EngA2	173	345	8.14504e-76	T
WP_012855445.1		441	PIRSF	PIRSF006485	EngA	3	440	8e-155	T	IPR016484	GTP-binding protein EngA
WP_012855445.1		441	Gene3D	G3DSA:3,40,50,300	-	3	164	6.8e-40	T
WP_012855445.1		441	SMART	SM00382	AAA_5	173	350	0.34	T	IPR003593	AAA+ ATPase domain
WP_012855445.1		441	SMART	SM00382	AAA_5	3	149	0.18	T	IPR003593	AAA+ ATPase domain
WP_012855445.1		441	ProSiteProfiles	PS51712	EngA-type guanine nucleotide-binding (G) domain profile,	5	168	68.239	T	IPR031166	EngA-type guanine nucleotide-binding (G) domain
WP_012855445.1		441	Hamap	MF_00195	GTPase Der [der],	4	435	35.897	T	IPR016484	GTP-binding protein EngA
WP_012855445.1		441	SUPERFAMILY	SSF52540	P-loop containing nucleoside triphosphate hydrolases	139	436	9.55e-58	T	IPR027417	P-loop containing nucleoside triphosphate hydrolase
WP_012855445.1		441	TIGRFAM	TIGR03594	GTPase_EngA: ribosome-associated GTPase EngA	6	432	2.1e-156	T	IPR016484	GTP-binding protein EngA
WP_012855445.1		441	TIGRFAM	TIGR00231	small_GTP: small GTP-binding protein domain	6	159	1.2e-21	T	IPR005225	Small GTP-binding protein domain
WP_012855445.1		441	TIGRFAM	TIGR00231	small_GTP: small GTP-binding protein domain	173	320	3.6e-27	T	IPR005225	Small GTP-binding protein domain
WP_012855445.1		441	SMART	SM00173	ras_sub_4	172	348	0.00041	T
WP_012855445.1		441	Pfam	PF01926	50S ribosome-binding GTPase	7	121	1.8e-24	T	IPR006073	GTP binding domain
WP_012855445.1		441	Pfam	PF01926	50S ribosome-binding GTPase	177	294	1.3e-23	T	IPR006073	GTP binding domain
WP_012855445.1		441	Coils	Coil	Coil	428	441	-	T
WP_012855445.1		441	PRINTS	PR00449	Transforming protein P21 ras signature	284	297	7.5e-05	T
WP_012855445.1		441	PRINTS	PR00449	Transforming protein P21 ras signature	175	196	7.5e-05	T
WP_012855445.1		441	ProSiteProfiles	PS51712	EngA-type guanine nucleotide-binding (G) domain profile,	175	350	66.696	T	IPR031166	EngA-type guanine nucleotide-binding (G) domain
WP_012855467.1		717	Pfam	PF00773	RNB domain	264	587	3.8e-104	T	IPR001900	Ribonuclease II/R
WP_012855467.1		717	SUPERFAMILY	SSF50249	Nucleic acid-binding proteins	230	636	8e-121	T	IPR012340	Nucleic acid-binding, OB-fold
WP_012855467.1		717	TIGRFAM	TIGR00358	3_prime_RNase: VacB and RNase II family 3'-5' exoribonucleases	78	715	6.9e-140	T	IPR004476	Ribonuclease II/ribonuclease R
WP_012855467.1		717	ProSitePatterns	PS01175	Ribonuclease II family signature,	556	580	-	T	IPR022966	Ribonuclease II/R, conserved site
WP_012855467.1		717	TIGRFAM	TIGR02063	RNase_R: ribonuclease R	18	716	1.4e-183	T	IPR011805	Ribonuclease R
WP_012855467.1		717	SMART	SM00955	RNB_2	264	589	5.9e-144	T	IPR001900	Ribonuclease II/R
WP_012855467.1		717	Hamap	MF_01895	Ribonuclease R [rnr],	37	717	43.484	T	IPR011805	Ribonuclease R
WP_080569063.1		187	Pfam	PF00383	Cytidine and deoxycytidylate deaminase zinc-binding region	24	149	4e-26	T	IPR002125	Cytidine and deoxycytidylate deaminase domain
WP_080569063.1		187	ProSiteProfiles	PS51747	Cytidine and deoxycytidylate deaminases domain profile,	24	163	25.811	T	IPR002125	Cytidine and deoxycytidylate deaminase domain
WP_080569063.1		187	SUPERFAMILY	SSF53927	Cytidine deaminase-like	26	175	3.19e-34	T	IPR016193	Cytidine deaminase-like
WP_080569063.1		187	CDD	cd01286	deoxycytidylate_deaminase	26	166	1.52021e-47	T	IPR035105	Deoxycytidylate deaminase domain
WP_080569063.1		187	Gene3D	G3DSA:3,40,140,10	Cytidine Deaminase	15	185	4.8e-48	T
WP_080569063.1		187	ProSitePatterns	PS00903	Cytidine and deoxycytidylate deaminases zinc-binding region signature,	102	138	-	T	IPR016192	APOBEC/CMP deaminase, zinc-binding
WP_012855401.1		149	CDD	cd06664	IscU_like	10	145	6.33107e-19	T	IPR002871	NIF system FeS cluster assembly, NifU, N-terminal
WP_012855401.1		149	Gene3D	G3DSA:3,90,1010,10	-	4	149	2.9e-22	T
WP_012855401.1		149	Pfam	PF01592	NifU-like N terminal domain	11	94	2.8e-06	T	IPR002871	NIF system FeS cluster assembly, NifU, N-terminal
WP_012855401.1		149	SUPERFAMILY	SSF82649	SufE/NifU	9	147	9.68e-20	T
WP_012855656.1		625	Pfam	PF00005	ABC transporter	400	549	1.7e-33	T	IPR003439	ABC transporter-like
WP_012855656.1		625	Pfam	PF00664	ABC transporter transmembrane region	52	334	5.6e-40	T	IPR011527	ABC transporter type 1, transmembrane domain
WP_012855656.1		625	ProSiteProfiles	PS50929	ABC transporter integral membrane type-1 fused domain profile,	53	349	41.437	T	IPR011527	ABC transporter type 1, transmembrane domain
WP_012855656.1		625	SMART	SM00382	AAA_5	409	595	3.3e-10	T	IPR003593	AAA+ ATPase domain
WP_012855656.1		625	Gene3D	G3DSA:1,20,1560,10	-	16	369	1e-63	T	IPR036640	ABC transporter type 1, transmembrane domain superfamily
WP_012855656.1		625	SUPERFAMILY	SSF52540	P-loop containing nucleoside triphosphate hydrolases	373	618	4.37e-85	T	IPR027417	P-loop containing nucleoside triphosphate hydrolase
WP_012855656.1		625	SUPERFAMILY	SSF90123	ABC transporter transmembrane region	39	365	1.44e-55	T	IPR036640	ABC transporter type 1, transmembrane domain superfamily
WP_012855656.1		625	CDD	cd03254	ABCC_Glucan_exporter_like	380	609	1.54386e-113	T
WP_012855656.1		625	ProSiteProfiles	PS50893	ATP-binding cassette, ABC transporter-type domain profile,	382	618	22.582	T	IPR003439	ABC transporter-like
WP_012855656.1		625	Gene3D	G3DSA:3,40,50,300	-	378	625	4.7e-82	T
WP_012855656.1		625	CDD	cd18547	ABC_6TM_Tm288_like	65	357	1.20583e-67	T
WP_012855535.1		222	Hamap	MF_00605	tRNA (guanine-N(1)-)-methyltransferase [trmD],	1	222	92.186	T	IPR002649	tRNA (guanine-N1-)-methyltransferase, bacteria
WP_012855535.1		222	CDD	cd18080	TrmD-like	2	215	1.0873e-136	T
WP_012855535.1		222	PIRSF	PIRSF000386	tRNA_mtase	1	222	3.2e-95	T	IPR002649	tRNA (guanine-N1-)-methyltransferase, bacteria
WP_012855535.1		222	Gene3D	G3DSA:1,10,1270,20	tRNA(m1g37)methyltransferase	168	222	1.6e-25	T	IPR023148	tRNA (guanine-N1-)-methyltransferase, C-terminal
WP_012855535.1		222	Pfam	PF01746	tRNA (Guanine-1)-methyltransferase	24	215	5.3e-61	T	IPR016009	tRNA methyltransferase TRMD/TRM10-type domain
WP_012855535.1		222	Gene3D	G3DSA:3,40,1280,10	-	1	167	1.4e-64	T	IPR029026	tRNA (guanine-N1-)-methyltransferase, N-terminal
WP_012855535.1		222	SUPERFAMILY	SSF75217	alpha/beta knot	1	220	4.11e-88	T	IPR029028	Alpha/beta knot methyltransferases
WP_012855535.1		222	TIGRFAM	TIGR00088	trmD: tRNA (guanine(37)-N(1))-methyltransferase	1	220	1.3e-88	T	IPR002649	tRNA (guanine-N1-)-methyltransferase, bacteria
WP_012855632.1		322	Pfam	PF00056	lactate/malate dehydrogenase, NAD binding domain	2	143	3.1e-29	T	IPR001236	Lactate/malate dehydrogenase, N-terminal
WP_012855632.1		322	Pfam	PF02866	lactate/malate dehydrogenase, alpha/beta C-terminal domain	147	308	5.6e-19	T	IPR022383	Lactate/malate dehydrogenase, C-terminal
WP_012855632.1		322	Gene3D	G3DSA:3,90,110,10	-	147	316	3.7e-44	T	IPR015955	Lactate dehydrogenase/glycoside hydrolase, family 4, C-terminal
WP_012855632.1		322	Gene3D	G3DSA:3,40,50,720	-	1	146	1.3e-39	T
WP_012855632.1		322	SUPERFAMILY	SSF56327	LDH C-terminal domain-like	145	307	1.05e-39	T	IPR015955	Lactate dehydrogenase/glycoside hydrolase, family 4, C-terminal
WP_012855632.1		322	SUPERFAMILY	SSF51735	NAD(P)-binding Rossmann-fold domains	1	146	5.79e-34	T	IPR036291	NAD(P)-binding domain superfamily
WP_012855632.1		322	PRINTS	PR00086	L-lactate dehydrogenase signature	118	138	1.1e-20	T	IPR001557	L-lactate/malate dehydrogenase
WP_012855632.1		322	PRINTS	PR00086	L-lactate dehydrogenase signature	3	27	1.1e-20	T	IPR001557	L-lactate/malate dehydrogenase
WP_012855632.1		322	PRINTS	PR00086	L-lactate dehydrogenase signature	28	52	1.1e-20	T	IPR001557	L-lactate/malate dehydrogenase
WP_012855632.1		322	PRINTS	PR00086	L-lactate dehydrogenase signature	172	185	1.1e-20	T	IPR001557	L-lactate/malate dehydrogenase
WP_012855632.1		322	PRINTS	PR00086	L-lactate dehydrogenase signature	142	160	1.1e-20	T	IPR001557	L-lactate/malate dehydrogenase
WP_012855632.1		322	PIRSF	PIRSF000102	Lac_mal_DH	1	319	6.9e-88	T	IPR001557	L-lactate/malate dehydrogenase
WP_012855624.1		713	Coils	Coil	Coil	133	167	-	T
WP_012855329.1		397	Hamap	MF_00118_B	Elongation factor Tu [tuf],	1	397	59.239	T	IPR004541	Translation elongation factor EFTu/EF1A, bacterial/organelle
WP_012855329.1		397	ProSitePatterns	PS00301	Translational (tr)-type guanine nucleotide-binding (G) domain signature,	51	66	-	T	IPR031157	Tr-type G domain, conserved site
WP_012855329.1		397	SUPERFAMILY	SSF50465	EF-Tu/eEF-1alpha/eIF2-gamma C-terminal domain	305	397	5.18e-33	T	IPR009001	Translation elongation factor EF1A/initiation factor IF2gamma, C-terminal
WP_012855329.1		397	Gene3D	G3DSA:2,40,30,10	Translation factors	209	337	1.3e-52	T
WP_012855329.1		397	TIGRFAM	TIGR00231	small_GTP: small GTP-binding protein domain	13	145	3.4e-14	T	IPR005225	Small GTP-binding protein domain
WP_012855329.1		397	Pfam	PF03143	Elongation factor Tu C-terminal domain	301	395	3.6e-36	T	IPR004160	Translation elongation factor EFTu/EF1A, C-terminal
WP_012855329.1		397	SUPERFAMILY	SSF52540	P-loop containing nucleoside triphosphate hydrolases	4	216	1.68e-62	T	IPR027417	P-loop containing nucleoside triphosphate hydrolase
WP_012855329.1		397	CDD	cd03707	EFTU_III	304	392	7.45832e-56	T
WP_012855329.1		397	PRINTS	PR00315	GTP-binding elongation factor signature	14	27	7.7e-25	T	IPR000795	Transcription factor, GTP-binding domain
WP_012855329.1		397	PRINTS	PR00315	GTP-binding elongation factor signature	94	105	7.7e-25	T	IPR000795	Transcription factor, GTP-binding domain
WP_012855329.1		397	PRINTS	PR00315	GTP-binding elongation factor signature	78	88	7.7e-25	T	IPR000795	Transcription factor, GTP-binding domain
WP_012855329.1		397	PRINTS	PR00315	GTP-binding elongation factor signature	131	140	7.7e-25	T	IPR000795	Transcription factor, GTP-binding domain
WP_012855329.1		397	PRINTS	PR00315	GTP-binding elongation factor signature	58	66	7.7e-25	T	IPR000795	Transcription factor, GTP-binding domain
WP_012855329.1		397	SUPERFAMILY	SSF50447	Translation proteins	208	304	7.07e-30	T	IPR009000	Translation protein, beta-barrel domain superfamily
WP_012855329.1		397	CDD	cd03697	EFTU_II	214	299	1.98083e-48	T	IPR033720	Elongation factor Tu, domain 2
WP_012855329.1		397	Gene3D	G3DSA:2,40,30,10	Translation factors	341	396	1.3e-24	T
WP_012855329.1		397	CDD	cd01884	EF_Tu	11	206	1.3274e-140	T	IPR041709	Elongation factor Tu (EF-Tu), GTP-binding domain
WP_012855329.1		397	Gene3D	G3DSA:3,40,50,300	-	2	206	4.3e-68	T
WP_012855329.1		397	TIGRFAM	TIGR00485	EF-Tu: translation elongation factor Tu	1	397	1.2e-219	T	IPR004541	Translation elongation factor EFTu/EF1A, bacterial/organelle
WP_012855329.1		397	Pfam	PF03144	Elongation factor Tu domain 2	228	296	2.7e-19	T	IPR004161	Translation elongation factor EFTu-like, domain 2
WP_012855329.1		397	ProSiteProfiles	PS51722	Translational (tr)-type guanine nucleotide-binding (G) domain profile,	10	207	60.896	T	IPR000795	Transcription factor, GTP-binding domain
WP_012855329.1		397	Pfam	PF00009	Elongation factor Tu GTP binding domain	10	204	4.1e-58	T	IPR000795	Transcription factor, GTP-binding domain
WP_012855438.1	down	235	TIGRFAM	TIGR03534	RF_mod_PrmC: protein-(glutamine-N5) methyltransferase, release factor-specific	23	226	1.8e-60	T	IPR019874	Protein-(glutamine-N5) methyltransferase, release factor-specific
WP_012855438.1	down	235	ProSitePatterns	PS00092	N-6 Adenine-specific DNA methylases signature,	142	148	-	T	IPR002052	DNA methylase, N-6 adenine-specific, conserved site
WP_012855438.1	down	235	SUPERFAMILY	SSF53335	S-adenosyl-L-methionine-dependent methyltransferases	23	200	6.11e-39	T	IPR029063	S-adenosyl-L-methionine-dependent methyltransferase
WP_012855438.1	down	235	CDD	cd02440	AdoMet_MTases	77	198	3.88888e-14	T
WP_012855438.1	down	235	Gene3D	G3DSA:3,40,50,150	Vaccinia Virus protein VP39	41	232	1.8e-46	T
WP_012855438.1	down	235	Pfam	PF05175	Methyltransferase small domain	74	153	1.7e-20	T	IPR007848	Methyltransferase small domain
WP_012855438.1	down	235	TIGRFAM	TIGR00536	hemK_fam: methyltransferase, HemK family	23	227	2.5e-47	T	IPR004556	Methyltransferase HemK-like
WP_012855502.1	down	220	CDD	cd18084	RsmE-like	69	219	1.54603e-54	T
WP_012855502.1	down	220	SUPERFAMILY	SSF75217	alpha/beta knot	63	219	5.23e-39	T	IPR029028	Alpha/beta knot methyltransferases
WP_012855502.1	down	220	Gene3D	G3DSA:3,40,1280,10	-	1	220	2.8e-47	T	IPR029026	tRNA (guanine-N1-)-methyltransferase, N-terminal
WP_012855502.1	down	220	PIRSF	PIRSF015601	MTase_slr0722	1	220	3.4e-46	T	IPR006700	Ribosomal RNA small subunit methyltransferase E
WP_012855502.1	down	220	Pfam	PF04452	RNA methyltransferase	16	219	4e-47	T	IPR006700	Ribosomal RNA small subunit methyltransferase E
WP_012855502.1	down	220	TIGRFAM	TIGR00046	TIGR00046: RNA methyltransferase, RsmE family	10	219	1.6e-42	T	IPR006700	Ribosomal RNA small subunit methyltransferase E
WP_012855408.1	down	887	Coils	Coil	Coil	740	767	-	T
WP_012855408.1	down	887	Hamap	MF_00036_B	Alanine--tRNA ligase [alaS],	1	887	112.351	T	IPR023033	Alanine-tRNA ligase, eukaryota/bacteria
WP_012855408.1	down	887	SUPERFAMILY	SSF55186	ThrRS/AlaRS common domain	546	712	4.19e-37	T	IPR018163	Threonyl/alanyl tRNA synthetase, class II-like, putative editing domain superfamily
WP_012855408.1	down	887	SUPERFAMILY	SSF55681	Class II aaRS and biotin synthetases	3	241	1.17e-86	T
WP_012855408.1	down	887	CDD	cd00673	AlaRS_core	4	236	1.02764e-111	T
WP_012855408.1	down	887	SMART	SM00863	tRNA_SAD_4	651	694	1e-11	T	IPR012947	Threonyl/alanyl tRNA synthetase, SAD
WP_012855408.1	down	887	TIGRFAM	TIGR00344	alaS: alanine--tRNA ligase	6	865	1.1e-238	T	IPR002318	Alanine-tRNA ligase, class IIc
WP_012855408.1	down	887	SUPERFAMILY	SSF50447	Translation proteins	452	545	6.71e-14	T	IPR009000	Translation protein, beta-barrel domain superfamily
WP_012855408.1	down	887	Gene3D	G3DSA:2,40,30,130	-	472	546	9.5e-13	T
WP_012855408.1	down	887	Pfam	PF01411	tRNA synthetases class II (A)	6	549	1.2e-175	T	IPR018164	Alanyl-tRNA synthetase, class IIc, N-terminal
WP_012855408.1	down	887	ProSiteProfiles	PS50860	Alanyl-transfer RNA synthetases family profile,	2	707	97.927	T	IPR018165	Alanyl-tRNA synthetase, class IIc, core domain
WP_012855408.1	down	887	Pfam	PF07973	Threonyl and Alanyl tRNA synthetase second additional domain	651	693	7.1e-12	T	IPR012947	Threonyl/alanyl tRNA synthetase, SAD
WP_012855408.1	down	887	Gene3D	G3DSA:3,30,930,10	Bira Bifunctional Protein; Domain 2	1	237	1.1e-90	T
WP_012855408.1	down	887	Coils	Coil	Coil	710	730	-	T
WP_012855408.1	down	887	Gene3D	G3DSA:3,30,980,10	-	547	709	1.5e-31	T
WP_012855408.1	down	887	PRINTS	PR00980	Alanyl-tRNA synthetase signature	305	318	5e-28	T	IPR002318	Alanine-tRNA ligase, class IIc
WP_012855408.1	down	887	PRINTS	PR00980	Alanyl-tRNA synthetase signature	281	297	5e-28	T	IPR002318	Alanine-tRNA ligase, class IIc
WP_012855408.1	down	887	PRINTS	PR00980	Alanyl-tRNA synthetase signature	71	82	5e-28	T	IPR002318	Alanine-tRNA ligase, class IIc
WP_012855408.1	down	887	PRINTS	PR00980	Alanyl-tRNA synthetase signature	222	235	5e-28	T	IPR002318	Alanine-tRNA ligase, class IIc
WP_012855408.1	down	887	PRINTS	PR00980	Alanyl-tRNA synthetase signature	195	206	5e-28	T	IPR002318	Alanine-tRNA ligase, class IIc
WP_012855408.1	down	887	SUPERFAMILY	SSF101353	Putative anticodon-binding domain of alanyl-tRNA synthetase (AlaRS)	242	459	2.35e-51	T	IPR018162	Alanine-tRNA ligase, class IIc, anti-codon-binding domain superfamily
WP_012855798.1	down	143	SUPERFAMILY	SSF75217	alpha/beta knot	1	138	4.97e-39	T	IPR029028	Alpha/beta knot methyltransferases
WP_012855798.1	down	143	PIRSF	PIRSF004505	MT_bac	1	143	7.7e-39	T	IPR003742	RNA methyltransferase RlmH
WP_012855798.1	down	143	CDD	cd18081	RlmH-like	3	143	1.95855e-55	T
WP_012855798.1	down	143	Gene3D	G3DSA:3,40,1280,10	-	1	143	5.5e-42	T	IPR029026	tRNA (guanine-N1-)-methyltransferase, N-terminal
WP_012855798.1	down	143	Hamap	MF_00658	Ribosomal RNA large subunit methyltransferase H [rlmH],	1	143	23.409	T	IPR003742	RNA methyltransferase RlmH
WP_012855798.1	down	143	Pfam	PF02590	Predicted SPOUT methyltransferase	1	142	1.4e-41	T	IPR003742	RNA methyltransferase RlmH
WP_012855365.1		230	Hamap	MF_01318_B	50S ribosomal protein L1 [rplA],	2	230	35.769	T	IPR005878	Ribosomal protein L1, bacterial-type
WP_012855365.1		230	Pfam	PF00687	Ribosomal protein L1p/L10e family	32	222	1.1e-42	T	IPR028364	Ribosomal protein L1/ribosomal biogenesis protein
WP_012855365.1		230	CDD	cd00403	Ribosomal_L1	24	227	3.86894e-58	T	IPR028364	Ribosomal protein L1/ribosomal biogenesis protein
WP_012855365.1		230	Gene3D	G3DSA:3,40,50,790	-	69	162	3.4e-70	T	IPR016095	Ribosomal protein L1, 3-layer alpha/beta-sandwich
WP_012855365.1		230	TIGRFAM	TIGR01169	rplA_bact: ribosomal protein uL1	5	229	1.7e-83	T	IPR005878	Ribosomal protein L1, bacterial-type
WP_012855365.1		230	SUPERFAMILY	SSF56808	Ribosomal protein L1	8	228	3.92e-65	T	IPR023674	Ribosomal protein L1-like
WP_012855365.1		230	PIRSF	PIRSF002155	RPL1p_RPL1a_RPL10e_RPL1o	2	230	1.1e-67	T	IPR002143	Ribosomal protein L1
WP_012855365.1		230	Gene3D	G3DSA:3,30,190,20	-	24	227	3.4e-70	T
WP_012855776.1		578	Pfam	PF13520	Amino acid permease	16	483	2.2e-46	T	IPR002293	Amino acid/polyamine transporter I
WP_012855776.1		578	PIRSF	PIRSF006060	AA_transporter	2	540	2.4e-29	T
WP_012855776.1		578	Gene3D	G3DSA:1,20,1740,10	-	10	495	3.1e-20	T
WP_012855532.1	down	359	Gene3D	G3DSA:1,10,260,40	-	22	106	8.9e-07	T	IPR010982	Lambda repressor-like, DNA-binding domain superfamily
WP_012855532.1	down	359	SUPERFAMILY	SSF47413	lambda repressor-like DNA-binding domains	20	78	8.3e-08	T	IPR010982	Lambda repressor-like, DNA-binding domain superfamily
WP_012855532.1	down	359	SMART	SM00530	mbf_short4	22	78	0.00015	T	IPR001387	Cro/C1-type helix-turn-helix domain
WP_012855532.1	down	359	CDD	cd00093	HTH_XRE	21	78	5.68283e-05	T	IPR001387	Cro/C1-type helix-turn-helix domain
WP_012855532.1	down	359	ProSiteProfiles	PS50943	Cro/C1-type HTH domain profile,	23	78	10.807	T	IPR001387	Cro/C1-type helix-turn-helix domain
WP_012855586.1		553	Coils	Coil	Coil	115	135	-	T
WP_012855586.1		553	Coils	Coil	Coil	340	360	-	T
WP_012855586.1		553	ProSiteProfiles	PS51257	Prokaryotic membrane lipoprotein lipid attachment site profile,	1	29	8	T
WP_012855586.1		553	MobiDBLite	mobidb-lite	consensus disorder prediction	35	95	-	T
WP_012855586.1		553	Coils	Coil	Coil	395	415	-	T
WP_012855586.1		553	Coils	Coil	Coil	498	525	-	T
WP_012855586.1		553	MobiDBLite	mobidb-lite	consensus disorder prediction	40	75	-	T
WP_012855596.1		808	PRINTS	PR00840	MG067/MG068/MG395 hypothetical protein family signature	385	405	5e-08	T	IPR022381	Uncharacterised protein family MG067
WP_012855596.1		808	PRINTS	PR00840	MG067/MG068/MG395 hypothetical protein family signature	707	724	5e-08	T	IPR022381	Uncharacterised protein family MG067
WP_012855596.1		808	PRINTS	PR00840	MG067/MG068/MG395 hypothetical protein family signature	687	707	5e-08	T	IPR022381	Uncharacterised protein family MG067
WP_012855596.1		808	PRINTS	PR00840	MG067/MG068/MG395 hypothetical protein family signature	755	773	5e-08	T	IPR022381	Uncharacterised protein family MG067
WP_012855596.1		808	PRINTS	PR00840	MG067/MG068/MG395 hypothetical protein family signature	363	375	5e-08	T	IPR022381	Uncharacterised protein family MG067
WP_012855596.1		808	MobiDBLite	mobidb-lite	consensus disorder prediction	29	73	-	T
WP_012855596.1		808	Pfam	PF01732	Putative peptidase (DUF31)	334	722	7.2e-99	T	IPR022382	Putative peptidase DUF31
WP_012855596.1		808	Coils	Coil	Coil	257	277	-	T
WP_012855596.1		808	MobiDBLite	mobidb-lite	consensus disorder prediction	35	54	-	T
WP_012855596.1		808	ProSiteProfiles	PS51257	Prokaryotic membrane lipoprotein lipid attachment site profile,	1	27	7	T
WP_012855596.1		808	Gene3D	G3DSA:3,10,450,270	-	76	189	1.9e-35	T
WP_012855746.1		287	Pfam	PF13306	BspA type Leucine rich repeat region (6 copies)	148	246	2.6e-16	T	IPR026906	BspA type Leucine rich repeat region
WP_012855746.1		287	SUPERFAMILY	SSF52058	L domain-like	64	220	5.78e-12	T
WP_012855746.1		287	ProSiteProfiles	PS51257	Prokaryotic membrane lipoprotein lipid attachment site profile,	1	27	8	T
WP_012855746.1		287	Gene3D	G3DSA:3,80,10,10	Ribonuclease Inhibitor	93	287	6.2e-29	T	IPR032675	Leucine-rich repeat domain superfamily
WP_012855704.1		457	SUPERFAMILY	SSF53187	Zn-dependent exopeptidases	145	442	2.76e-105	T
WP_012855704.1		457	ProSitePatterns	PS00631	Cytosol aminopeptidase signature,	312	319	-	T	IPR000819	Peptidase M17, leucyl aminopeptidase, C-terminal
WP_012855704.1		457	CDD	cd00433	Peptidase_M17	43	455	1.30546e-154	T	IPR011356	Peptidase M17, leucine aminopeptidase/peptidase B
WP_012855704.1		457	PRINTS	PR00481	Cytosol aminopeptidase signature	337	352	3.2e-45	T	IPR011356	Peptidase M17, leucine aminopeptidase/peptidase B
WP_012855704.1		457	PRINTS	PR00481	Cytosol aminopeptidase signature	286	307	3.2e-45	T	IPR011356	Peptidase M17, leucine aminopeptidase/peptidase B
WP_012855704.1		457	PRINTS	PR00481	Cytosol aminopeptidase signature	227	244	3.2e-45	T	IPR011356	Peptidase M17, leucine aminopeptidase/peptidase B
WP_012855704.1		457	PRINTS	PR00481	Cytosol aminopeptidase signature	308	328	3.2e-45	T	IPR011356	Peptidase M17, leucine aminopeptidase/peptidase B
WP_012855704.1		457	PRINTS	PR00481	Cytosol aminopeptidase signature	249	270	3.2e-45	T	IPR011356	Peptidase M17, leucine aminopeptidase/peptidase B
WP_012855704.1		457	Pfam	PF00883	Cytosol aminopeptidase family, catalytic domain	149	440	7.3e-107	T	IPR000819	Peptidase M17, leucyl aminopeptidase, C-terminal
WP_012855704.1		457	Gene3D	G3DSA:3,40,630,10	Zn peptidases	143	457	1.5e-111	T
WP_012855779.1		438	Gene3D	G3DSA:3,40,630,10	Zn peptidases	6	219	6e-44	T
WP_012855779.1		438	SUPERFAMILY	SSF55031	Bacterial exopeptidase dimerisation domain	193	337	3.62e-17	T	IPR036264	Bacterial exopeptidase dimerisation domain
WP_012855779.1		438	SUPERFAMILY	SSF53187	Zn-dependent exopeptidases	8	433	9.43e-48	T
WP_012855779.1		438	Pfam	PF01546	Peptidase family M20/M25/M40	86	431	1.9e-23	T	IPR002933	Peptidase M20
WP_012855779.1		438	Gene3D	G3DSA:3,30,70,360	-	230	340	4.7e-09	T
WP_012855779.1		438	Gene3D	G3DSA:3,40,630,10	Zn peptidases	341	437	2.6e-06	T
WP_012855779.1		438	CDD	cd03888	M20_PepV	14	433	1.51309e-121	T
WP_012855779.1		438	ProSitePatterns	PS00758	ArgE / dapE / ACY1 / CPG2 / yscS family signature 1,	83	92	-	T	IPR001261	ArgE/DapE/ACY1/CPG2/YscS, conserved site
WP_012855779.1		438	Pfam	PF07687	Peptidase dimerisation domain	231	340	4.2e-05	T	IPR011650	Peptidase M20, dimerisation domain
WP_012855397.1		268	SUPERFAMILY	SSF56300	Metallo-dependent phosphatases	6	254	8.1e-69	T
WP_012855397.1		268	Gene3D	G3DSA:3,60,21,10	-	2	268	2.2e-88	T	IPR029052	Metallo-dependent phosphatase-like
WP_012855397.1		268	PIRSF	PIRSF004789	DR1281	5	268	7e-85	T	IPR005235	Metallophosphoesterase, YmdB-like
WP_012855397.1		268	Pfam	PF13277	YmdB-like protein	9	261	6.5e-87	T	IPR005235	Metallophosphoesterase, YmdB-like
WP_012855302.1		179	Coils	Coil	Coil	123	143	-	T
WP_012855302.1		179	SUPERFAMILY	SSF47928	N-terminal domain of the delta subunit of the F1F0-ATP synthase	5	107	2.62e-11	T	IPR026015	F1F0 ATP synthase OSCP/delta subunit, N-terminal domain superfamily
WP_012855302.1		179	TIGRFAM	TIGR01145	ATP_synt_delta: ATP synthase F1, delta subunit	10	173	3.2e-26	T	IPR000711	ATPase, OSCP/delta subunit
WP_012855302.1		179	Pfam	PF00213	ATP synthase delta (OSCP) subunit	11	174	3.1e-31	T	IPR000711	ATPase, OSCP/delta subunit
WP_012855302.1		179	PRINTS	PR00125	ATP synthase delta subunit signature	136	151	2e-09	T	IPR000711	ATPase, OSCP/delta subunit
WP_012855302.1		179	PRINTS	PR00125	ATP synthase delta subunit signature	7	26	2e-09	T	IPR000711	ATPase, OSCP/delta subunit
WP_012855302.1		179	PRINTS	PR00125	ATP synthase delta subunit signature	151	169	2e-09	T	IPR000711	ATPase, OSCP/delta subunit
WP_012855302.1		179	Hamap	MF_01416	ATP synthase subunit delta [atpD],	3	178	15.311	T	IPR000711	ATPase, OSCP/delta subunit
WP_012855654.1		915	Coils	Coil	Coil	39	95	-	T
WP_012855654.1		915	Pfam	PF05960	Bacterial protein of unknown function (DUF885)	775	906	1.3e-12	T	IPR010281	Protein of unknown function DUF885
WP_012855654.1		915	Pfam	PF05960	Bacterial protein of unknown function (DUF885)	250	703	7.7e-21	T	IPR010281	Protein of unknown function DUF885
WP_012855638.1		382	ProSitePatterns	PS00377	S-adenosylmethionine synthase signature 2,	252	260	-	T	IPR022631	S-adenosylmethionine synthetase, conserved site
WP_012855638.1		382	PIRSF	PIRSF000497	MAT	1	377	2.5e-162	T	IPR002133	S-adenosylmethionine synthetase
WP_012855638.1		382	SUPERFAMILY	SSF55973	S-adenosylmethionine synthetase	226	376	9.42e-65	T	IPR022636	S-adenosylmethionine synthetase superfamily
WP_012855638.1		382	Gene3D	G3DSA:3,30,300,10	-	10	263	9.9e-149	T
WP_012855638.1		382	Gene3D	G3DSA:3,30,300,10	-	4	226	9.9e-149	T
WP_012855638.1		382	SUPERFAMILY	SSF55973	S-adenosylmethionine synthetase	2	101	9.03e-34	T	IPR022636	S-adenosylmethionine synthetase superfamily
WP_012855638.1		382	Pfam	PF02773	S-adenosylmethionine synthetase, C-terminal domain	226	365	5.3e-65	T	IPR022630	S-adenosylmethionine synthetase, C-terminal
WP_012855638.1		382	TIGRFAM	TIGR01034	metK: methionine adenosyltransferase	4	375	1.7e-154	T	IPR002133	S-adenosylmethionine synthetase
WP_012855638.1		382	Hamap	MF_00086	S-adenosylmethionine synthase [metK],	1	376	49.183	T	IPR002133	S-adenosylmethionine synthetase
WP_012855638.1		382	Pfam	PF02772	S-adenosylmethionine synthetase, central domain	107	224	5.5e-37	T	IPR022629	S-adenosylmethionine synthetase, central domain
WP_012855638.1		382	ProSitePatterns	PS00376	S-adenosylmethionine synthase signature 1,	108	118	-	T	IPR022631	S-adenosylmethionine synthetase, conserved site
WP_012855638.1		382	Gene3D	G3DSA:3,30,300,10	-	94	367	9.9e-149	T
WP_012855638.1		382	Pfam	PF00438	S-adenosylmethionine synthetase, N-terminal domain	3	82	2.4e-27	T	IPR022628	S-adenosylmethionine synthetase, N-terminal
WP_012855638.1		382	SUPERFAMILY	SSF55973	S-adenosylmethionine synthetase	102	225	3.92e-39	T	IPR022636	S-adenosylmethionine synthetase superfamily
WP_012855638.1		382	CDD	cd18079	S-AdoMet_synt	4	367	0	T
WP_012855495.1	down	442	Pfam	PF02881	SRP54-type protein, helical bundle domain	6	82	2.7e-14	T	IPR013822	Signal recognition particle SRP54, helical bundle
WP_012855495.1	down	442	SUPERFAMILY	SSF52540	P-loop containing nucleoside triphosphate hydrolases	96	297	9.57e-50	T	IPR027417	P-loop containing nucleoside triphosphate hydrolase
WP_012855495.1	down	442	TIGRFAM	TIGR00959	ffh: signal recognition particle protein	3	428	2.1e-163	T	IPR004780	Signal recognition particle protein
WP_012855495.1	down	442	SMART	SM00962	SRP54_3	99	295	9.9e-103	T	IPR000897	Signal recognition particle, SRP54 subunit, GTPase domain
WP_012855495.1	down	442	Gene3D	G3DSA:3,40,50,300	-	90	284	1.3e-112	T
WP_012855495.1	down	442	ProSitePatterns	PS00300	SRP54-type proteins GTP-binding domain signature,	268	281	-	T	IPR000897	Signal recognition particle, SRP54 subunit, GTPase domain
WP_012855495.1	down	442	SUPERFAMILY	SSF47446	Signal peptide-binding domain	297	429	5.1e-35	T	IPR036891	Signal recognition particle, SRP54 subunit, M-domain superfamily
WP_012855495.1	down	442	SMART	SM00382	AAA_5	98	300	2.5e-11	T	IPR003593	AAA+ ATPase domain
WP_012855495.1	down	442	Pfam	PF00448	SRP54-type protein, GTPase domain	100	295	3.1e-71	T	IPR000897	Signal recognition particle, SRP54 subunit, GTPase domain
WP_012855495.1	down	442	Gene3D	G3DSA:1,10,260,30	-	306	439	6.6e-31	T	IPR036891	Signal recognition particle, SRP54 subunit, M-domain superfamily
WP_012855495.1	down	442	SMART	SM00963	SRP54_N_2	1	86	4.6e-20	T	IPR013822	Signal recognition particle SRP54, helical bundle
WP_012855495.1	down	442	CDD	cd18539	SRP_G	100	293	6.64255e-103	T
WP_012855495.1	down	442	Gene3D	G3DSA:1,20,120,140	-	5	305	1.3e-112	T	IPR042101	Signal recognition particle SRP54, N-terminal domain superfamily
WP_012855495.1	down	442	Pfam	PF02978	Signal peptide binding domain	326	426	4.7e-25	T	IPR004125	Signal recognition particle, SRP54 subunit, M-domain
WP_012855495.1	down	442	Hamap	MF_00306	Signal recognition particle 54 kDa protein [srp54],	5	440	31.514	T	IPR022941	Signal recognition particle, SRP54 subunit
WP_012855495.1	down	442	SUPERFAMILY	SSF47364	Domain of the SRP/SRP receptor G-proteins	1	92	3.01e-21	T	IPR036225	SRP/SRP receptor, N-terminal
WP_012855780.1		933	CDD	cd00187	TOP4c	38	486	0	T	IPR002205	DNA topoisomerase, type IIA, subunit A/C-terminal
WP_012855780.1		933	SUPERFAMILY	SSF56719	Type II DNA topoisomerase	39	498	7.85e-147	T	IPR013760	DNA topoisomerase, type IIA-like domain superfamily
WP_012855780.1		933	Pfam	PF03989	DNA gyrase C-terminal domain, beta-propeller	619	663	0.018	T	IPR006691	DNA gyrase/topoisomerase IV, subunit A, C-terminal repeat
WP_012855780.1		933	Pfam	PF03989	DNA gyrase C-terminal domain, beta-propeller	563	608	02,06,2021	T	IPR006691	DNA gyrase/topoisomerase IV, subunit A, C-terminal repeat
WP_012855780.1		933	Gene3D	G3DSA:2,120,10,90	-	513	807	6.9e-46	T	IPR035516	DNA gyrase/topoisomerase IV, subunit A, C-terminal
WP_012855780.1		933	Gene3D	G3DSA:3,30,1360,40	-	244	343	2.1e-172	T
WP_012855780.1		933	Gene3D	G3DSA:1,10,268,10	Topoisomerase	380	469	2.1e-172	T	IPR013757	Type IIA DNA topoisomerase subunit A, alpha-helical domain superfamily
WP_012855780.1		933	SMART	SM00434	topIV4	19	476	4.2e-232	T	IPR002205	DNA topoisomerase, type IIA, subunit A/C-terminal
WP_012855780.1		933	Coils	Coil	Coil	448	468	-	T
WP_012855780.1		933	Gene3D	G3DSA:3,90,199,10	Topoisomerase II	40	498	2.1e-172	T	IPR013758	DNA topoisomerase, type IIA, subunit A/ C-terminal, alpha-beta
WP_012855780.1		933	Pfam	PF00521	DNA gyrase/topoisomerase IV, subunit A	40	483	2.1e-133	T	IPR002205	DNA topoisomerase, type IIA, subunit A/C-terminal
WP_012855780.1		933	SUPERFAMILY	SSF101904	GyrA/ParC C-terminal domain-like	513	792	7.72e-49	T	IPR035516	DNA gyrase/topoisomerase IV, subunit A, C-terminal
WP_012855630.1		936	PRINTS	PR01836	Magnesium-transporting ATPase signature	278	294	2.9e-32	T	IPR006415	P-type ATPase, subfamily IIIB
WP_012855630.1		936	PRINTS	PR01836	Magnesium-transporting ATPase signature	753	766	2.9e-32	T	IPR006415	P-type ATPase, subfamily IIIB
WP_012855630.1		936	PRINTS	PR01836	Magnesium-transporting ATPase signature	404	417	2.9e-32	T	IPR006415	P-type ATPase, subfamily IIIB
WP_012855630.1		936	PRINTS	PR01836	Magnesium-transporting ATPase signature	721	732	2.9e-32	T	IPR006415	P-type ATPase, subfamily IIIB
WP_012855630.1		936	PRINTS	PR01836	Magnesium-transporting ATPase signature	703	718	2.9e-32	T	IPR006415	P-type ATPase, subfamily IIIB
WP_012855630.1		936	PRINTS	PR01836	Magnesium-transporting ATPase signature	773	789	2.9e-32	T	IPR006415	P-type ATPase, subfamily IIIB
WP_012855630.1		936	Pfam	PF00689	Cation transporting ATPase, C-terminus	729	924	6.8e-13	T	IPR006068	Cation-transporting P-type ATPase, C-terminal
WP_012855630.1		936	ProSitePatterns	PS00154	E1-E2 ATPases phosphorylation site,	372	378	-	T	IPR018303	P-type ATPase, phosphorylation site
WP_012855630.1		936	TIGRFAM	TIGR01524	ATPase-IIIB_Mg: magnesium-translocating P-type ATPase	17	801	1.2e-273	T	IPR006415	P-type ATPase, subfamily IIIB
WP_012855630.1		936	Gene3D	G3DSA:2,70,150,10	-	135	243	7.4e-29	T
WP_012855630.1		936	Pfam	PF00702	haloacid dehalogenase-like hydrolase	366	659	2.9e-20	T
WP_012855630.1		936	Pfam	PF00690	Cation transporter/ATPase, N-terminus	34	98	5e-12	T	IPR004014	Cation-transporting P-type ATPase, N-terminal
WP_012855630.1		936	Gene3D	G3DSA:1,20,1110,10	-	244	382	2e-18	T
WP_012855630.1		936	SUPERFAMILY	SSF56784	HAD-like	368	748	3.21e-38	T	IPR036412	HAD-like superfamily
WP_012855630.1		936	Pfam	PF00122	E1-E2 ATPase	154	348	9.5e-43	T
WP_012855630.1		936	SFLD	SFLDS00003	Haloacid Dehalogenase	353	697	0	T
WP_012855630.1		936	SMART	SM00831	Cation_ATPase_N_a_2	29	103	2.1e-07	T	IPR004014	Cation-transporting P-type ATPase, N-terminal
WP_012855630.1		936	CDD	cd02077	P-type_ATPase_Mg	62	864	0	T	IPR006415	P-type ATPase, subfamily IIIB
WP_012855630.1		936	Gene3D	G3DSA:3,40,1110,10	-	383	556	1.2e-55	T	IPR023299	P-type ATPase, cytoplasmic domain N
WP_012855630.1		936	TIGRFAM	TIGR01494	ATPase_P-type: HAD ATPase, P-type, family IC	615	733	1e-27	T	IPR001757	P-type ATPase
WP_012855630.1		936	Gene3D	G3DSA:1,20,1110,10	-	663	934	2e-28	T
WP_012855630.1		936	SFLD	SFLDF00027	p-type atpase	353	697	0	T
WP_012855630.1		936	SUPERFAMILY	SSF81665	Calcium ATPase, transmembrane domain M	31	933	6.15e-84	T	IPR023298	P-type ATPase, transmembrane domain superfamily
WP_012855630.1		936	SUPERFAMILY	SSF81653	Calcium ATPase, transduction domain A	155	264	3.66e-28	T	IPR008250	P-type ATPase, A domain superfamily
WP_049780790.1		602	Gene3D	G3DSA:3,40,50,300	-	334	597	7.6e-79	T
WP_049780790.1		602	Gene3D	G3DSA:1,10,8,60	-	507	582	7.6e-79	T
WP_049780790.1		602	ProSitePatterns	PS00674	AAA-protein family signature,	476	494	-	T	IPR003960	ATPase, AAA-type, conserved site
WP_049780790.1		602	SUPERFAMILY	SSF52540	P-loop containing nucleoside triphosphate hydrolases	334	598	1.45e-58	T	IPR027417	P-loop containing nucleoside triphosphate hydrolase
WP_049780790.1		602	SMART	SM00382	AAA_5	369	508	7.9e-18	T	IPR003593	AAA+ ATPase domain
WP_049780790.1		602	Pfam	PF00004	ATPase family associated with various cellular activities (AAA)	373	506	2.1e-39	T	IPR003959	ATPase, AAA-type, core
WP_049780790.1		602	CDD	cd00009	AAA	339	506	5.89838e-20	T
WP_049780790.1		602	Pfam	PF17862	AAA+ lid domain	528	576	3.5e-08	T	IPR041569	AAA ATPase, AAA+ lid domain
WP_049780790.1		602	PRINTS	PR00819	CbxX/CfqX superfamily signature	334	348	8.7e-05	T	IPR000641	CbxX/CfxQ
WP_049780790.1		602	PRINTS	PR00819	CbxX/CfqX superfamily signature	453	465	8.7e-05	T	IPR000641	CbxX/CfxQ
WP_049780790.1		602	PRINTS	PR00819	CbxX/CfqX superfamily signature	372	387	8.7e-05	T	IPR000641	CbxX/CfxQ
WP_049780790.1		602	PRINTS	PR00819	CbxX/CfqX superfamily signature	542	554	8.7e-05	T	IPR000641	CbxX/CfxQ
WP_049780790.1		602	ProSiteProfiles	PS51257	Prokaryotic membrane lipoprotein lipid attachment site profile,	1	29	7	T
WP_012855330.1	down	1522	Coils	Coil	Coil	422	449	-	T
WP_012855330.1	down	1522	Coils	Coil	Coil	579	606	-	T
WP_012855330.1	down	1522	Coils	Coil	Coil	736	763	-	T
WP_012855330.1	down	1522	Coils	Coil	Coil	893	920	-	T
WP_012855330.1	down	1522	Coils	Coil	Coil	265	292	-	T
WP_012855330.1	down	1522	MobiDBLite	mobidb-lite	consensus disorder prediction	928	959	-	T
WP_012855330.1	down	1522	Coils	Coil	Coil	1472	1492	-	T
WP_012855330.1	down	1522	Pfam	PF04778	LMP repeated region	206	361	3.2e-68	T	IPR006864	LMP repeat
WP_012855330.1	down	1522	Pfam	PF04778	LMP repeated region	520	675	1.2e-67	T	IPR006864	LMP repeat
WP_012855330.1	down	1522	Pfam	PF04778	LMP repeated region	677	832	1.4e-68	T	IPR006864	LMP repeat
WP_012855330.1	down	1522	Pfam	PF04778	LMP repeated region	834	990	1.5e-67	T	IPR006864	LMP repeat
WP_012855330.1	down	1522	Pfam	PF04778	LMP repeated region	363	518	3.2e-68	T	IPR006864	LMP repeat
WP_012855330.1	down	1522	Coils	Coil	Coil	479	513	-	T
WP_012855330.1	down	1522	MobiDBLite	mobidb-lite	consensus disorder prediction	771	798	-	T
WP_012855330.1	down	1522	Coils	Coil	Coil	322	356	-	T
WP_012855330.1	down	1522	Coils	Coil	Coil	835	873	-	T
WP_012855330.1	down	1522	Coils	Coil	Coil	1323	1343	-	T
WP_012855330.1	down	1522	Coils	Coil	Coil	137	157	-	T
WP_012855330.1	down	1522	Coils	Coil	Coil	364	402	-	T
WP_012855330.1	down	1522	Coils	Coil	Coil	950	977	-	T
WP_012855330.1	down	1522	Coils	Coil	Coil	678	716	-	T
WP_012855330.1	down	1522	Coils	Coil	Coil	1007	1027	-	T
WP_012855330.1	down	1522	Coils	Coil	Coil	793	827	-	T
WP_012855330.1	down	1522	Coils	Coil	Coil	636	670	-	T
WP_012855330.1	down	1522	Coils	Coil	Coil	163	217	-	T
WP_012855330.1	down	1522	Coils	Coil	Coil	1255	1289	-	T
WP_012855330.1	down	1522	Coils	Coil	Coil	521	559	-	T
WP_012855330.1	down	1522	MobiDBLite	mobidb-lite	consensus disorder prediction	457	484	-	T
WP_012855330.1	down	1522	Coils	Coil	Coil	42	62	-	T
WP_012855330.1	down	1522	Coils	Coil	Coil	1505	1522	-	T
WP_012855766.1		595	Gene3D	G3DSA:3,30,420,40	-	7	349	6.6e-139	T
WP_012855766.1		595	Coils	Coil	Coil	482	502	-	T
WP_012855766.1		595	ProSitePatterns	PS00297	Heat shock hsp70 proteins family signature 1,	9	16	-	T	IPR018181	Heat shock protein 70, conserved site
WP_012855766.1		595	SUPERFAMILY	SSF100920	Heat shock protein 70kD (HSP70), peptide-binding domain	357	510	1.07e-53	T	IPR029047	Heat shock protein 70kD, peptide-binding domain superfamily
WP_012855766.1		595	SUPERFAMILY	SSF100934	Heat shock protein 70kD (HSP70), C-terminal subdomain	480	569	1.96e-08	T	IPR029048	Heat shock protein 70kD, C-terminal domain superfamily
WP_012855766.1		595	Gene3D	G3DSA:3,30,420,40	-	162	340	6.6e-139	T
WP_012855766.1		595	Pfam	PF00012	Hsp70 protein	79	574	6.7e-190	T	IPR013126	Heat shock protein 70 family
WP_012855766.1		595	Pfam	PF00012	Hsp70 protein	6	76	2.7e-23	T	IPR013126	Heat shock protein 70 family
WP_012855766.1		595	ProSitePatterns	PS01036	Heat shock hsp70 proteins family signature 3,	310	324	-	T	IPR018181	Heat shock protein 70, conserved site
WP_012855766.1		595	Coils	Coil	Coil	536	575	-	T
WP_012855766.1		595	Coils	Coil	Coil	509	529	-	T
WP_012855766.1		595	Gene3D	G3DSA:2,60,34,10	Substrate Binding Domain Of DNAk; Chain A	350	535	8.8e-70	T	IPR029047	Heat shock protein 70kD, peptide-binding domain superfamily
WP_012855766.1		595	Coils	Coil	Coil	232	252	-	T
WP_012855766.1		595	Gene3D	G3DSA:3,90,640,10	Actin; Chain A	201	282	6.6e-139	T
WP_012855766.1		595	ProSitePatterns	PS00329	Heat shock hsp70 proteins family signature 2,	169	182	-	T	IPR018181	Heat shock protein 70, conserved site
WP_012855766.1		595	PRINTS	PR00301	70kDa heat shock protein signature	5	18	1.2e-65	T
WP_012855766.1		595	PRINTS	PR00301	70kDa heat shock protein signature	55	63	1.2e-65	T
WP_012855766.1		595	PRINTS	PR00301	70kDa heat shock protein signature	442	458	1.2e-65	T
WP_012855766.1		595	PRINTS	PR00301	70kDa heat shock protein signature	361	380	1.2e-65	T
WP_012855766.1		595	PRINTS	PR00301	70kDa heat shock protein signature	33	45	1.2e-65	T
WP_012855766.1		595	PRINTS	PR00301	70kDa heat shock protein signature	175	185	1.2e-65	T
WP_012855766.1		595	PRINTS	PR00301	70kDa heat shock protein signature	338	358	1.2e-65	T
WP_012855766.1		595	PRINTS	PR00301	70kDa heat shock protein signature	307	323	1.2e-65	T
WP_012855766.1		595	PRINTS	PR00301	70kDa heat shock protein signature	114	134	1.2e-65	T
WP_012855766.1		595	SUPERFAMILY	SSF53067	Actin-like ATPase domain	164	355	1.67e-62	T	IPR043129	ATPase, nucleotide binding domain
WP_012855766.1		595	MobiDBLite	mobidb-lite	consensus disorder prediction	573	595	-	T
WP_012855766.1		595	SUPERFAMILY	SSF53067	Actin-like ATPase domain	5	159	1.14e-53	T	IPR043129	ATPase, nucleotide binding domain
WP_012855766.1		595	MobiDBLite	mobidb-lite	consensus disorder prediction	576	595	-	T
WP_012855311.1		230	Gene3D	G3DSA:3,30,70,1450	-	147	225	2.2e-13	T	IPR036721	Regulator of K+ conductance, C-terminal domain superfamily
WP_012855311.1		230	ProSiteProfiles	PS51201	RCK N-terminal domain profile,	9	130	7.969	T	IPR003148	Regulator of K+ conductance, N-terminal
WP_012855311.1		230	Coils	Coil	Coil	225	230	-	T
WP_012855311.1		230	SUPERFAMILY	SSF116726	TrkA C-terminal domain-like	147	224	4.58e-14	T	IPR036721	Regulator of K+ conductance, C-terminal domain superfamily
WP_012855311.1		230	Gene3D	G3DSA:3,40,50,720	-	5	144	1.1e-27	T
WP_012855311.1		230	SUPERFAMILY	SSF51735	NAD(P)-binding Rossmann-fold domains	9	137	5.09e-23	T	IPR036291	NAD(P)-binding domain superfamily
WP_012855311.1		230	Pfam	PF02080	TrkA-C domain	163	224	8e-13	T	IPR006037	Regulator of K+ conductance, C-terminal
WP_012855311.1		230	Pfam	PF02254	TrkA-N domain	10	124	9.2e-22	T	IPR003148	Regulator of K+ conductance, N-terminal
WP_012855311.1		230	ProSiteProfiles	PS51202	RCK C-terminal domain profile,	143	227	11.234	T	IPR006037	Regulator of K+ conductance, C-terminal
WP_012855557.1		222	MobiDBLite	mobidb-lite	consensus disorder prediction	1	62	-	T
WP_012855557.1		222	MobiDBLite	mobidb-lite	consensus disorder prediction	1	45	-	T
WP_012855557.1		222	Hamap	MF_01307_B	30S ribosomal protein S5 [rpsE],	42	218	32.218	T	IPR005712	Ribosomal protein S5, bacterial-type
WP_012855557.1		222	Gene3D	G3DSA:3,30,160,20	-	57	127	7e-30	T
WP_012855557.1		222	Gene3D	G3DSA:3,30,230,10	-	129	222	8.4e-33	T	IPR014721	Ribosomal protein S5 domain 2-type fold, subgroup
WP_012855557.1		222	ProSitePatterns	PS00585	Ribosomal protein S5 signature,	83	115	-	T	IPR018192	Ribosomal protein S5, N-terminal, conserved site
WP_012855557.1		222	ProSiteProfiles	PS50881	S5 double stranded RNA-binding domain profile,	66	129	24.904	T	IPR013810	Ribosomal protein S5, N-terminal
WP_012855557.1		222	Pfam	PF03719	Ribosomal protein S5, C-terminal domain	143	212	2.1e-27	T	IPR005324	Ribosomal protein S5, C-terminal
WP_012855557.1		222	TIGRFAM	TIGR01021	rpsE_bact: ribosomal protein uS5	64	217	1.8e-61	T	IPR005712	Ribosomal protein S5, bacterial-type
WP_012855557.1		222	MobiDBLite	mobidb-lite	consensus disorder prediction	46	62	-	T
WP_012855557.1		222	Pfam	PF00333	Ribosomal protein S5, N-terminal domain	66	130	2.7e-27	T	IPR013810	Ribosomal protein S5, N-terminal
WP_012855557.1		222	SUPERFAMILY	SSF54768	dsRNA-binding domain-like	63	131	6.17e-22	T
WP_012855557.1		222	SUPERFAMILY	SSF54211	Ribosomal protein S5 domain 2-like	134	213	4.05e-23	T	IPR020568	Ribosomal protein S5 domain 2-type fold
WP_012855297.1		716	Gene3D	G3DSA:3,40,50,300	-	198	405	3.1e-56	T
WP_012855297.1		716	Gene3D	G3DSA:3,40,50,300	-	411	620	1e-82	T
WP_012855297.1		716	Pfam	PF07724	AAA domain (Cdc48 subfamily)	457	615	2.5e-52	T	IPR003959	ATPase, AAA-type, core
WP_012855297.1		716	Coils	Coil	Coil	301	328	-	T
WP_012855297.1		716	Gene3D	G3DSA:3,40,50,300	-	5	197	1.2e-70	T
WP_012855297.1		716	PRINTS	PR00300	ATP-dependent Clp protease ATP-binding subunit signature	569	583	9.8e-40	T	IPR001270	ClpA/B family
WP_012855297.1		716	PRINTS	PR00300	ATP-dependent Clp protease ATP-binding subunit signature	462	480	9.8e-40	T	IPR001270	ClpA/B family
WP_012855297.1		716	PRINTS	PR00300	ATP-dependent Clp protease ATP-binding subunit signature	536	554	9.8e-40	T	IPR001270	ClpA/B family
WP_012855297.1		716	PRINTS	PR00300	ATP-dependent Clp protease ATP-binding subunit signature	507	525	9.8e-40	T	IPR001270	ClpA/B family
WP_012855297.1		716	ProSitePatterns	PS00871	Chaperonins clpA/B signature 2,	492	510	-	T	IPR028299	ClpA/B, conserved site 2
WP_012855297.1		716	SUPERFAMILY	SSF52540	P-loop containing nucleoside triphosphate hydrolases	407	705	9.44e-75	T	IPR027417	P-loop containing nucleoside triphosphate hydrolase
WP_012855297.1		716	Coils	Coil	Coil	267	287	-	T
WP_012855297.1		716	Coils	Coil	Coil	410	430	-	T
WP_012855297.1		716	ProSitePatterns	PS00870	Chaperonins clpA/B signature 1,	149	161	-	T	IPR018368	ClpA/B, conserved site 1
WP_012855297.1		716	Coils	Coil	Coil	366	386	-	T
WP_012855297.1		716	Coils	Coil	Coil	332	352	-	T
WP_012855297.1		716	Pfam	PF00004	ATPase family associated with various cellular activities (AAA)	57	190	1.9e-16	T	IPR003959	ATPase, AAA-type, core
WP_012855297.1		716	SMART	SM01086	ClpB_D2_small_2	621	712	1.7e-22	T	IPR019489	Clp ATPase, C-terminal
WP_012855297.1		716	CDD	cd00009	AAA	37	192	5.84527e-20	T
WP_012855297.1		716	Gene3D	G3DSA:1,10,8,60	-	621	715	7.6e-22	T
WP_012855297.1		716	SMART	SM00382	AAA_5	458	613	5.9e-12	T	IPR003593	AAA+ ATPase domain
WP_012855297.1		716	SMART	SM00382	AAA_5	52	199	7.7e-11	T	IPR003593	AAA+ ATPase domain
WP_012855297.1		716	CDD	cd00009	AAA	432	620	4.50237e-20	T
WP_012855297.1		716	Pfam	PF10431	C-terminal, D2-small domain, of ClpB protein	622	699	2.5e-20	T	IPR019489	Clp ATPase, C-terminal
WP_012855297.1		716	Coils	Coil	Coil	106	126	-	T
WP_012855297.1		716	Pfam	PF17871	AAA lid domain	197	295	1.7e-32	T	IPR041546	ClpA/ClpB, AAA lid domain
WP_012855297.1		716	SUPERFAMILY	SSF52540	P-loop containing nucleoside triphosphate hydrolases	14	405	6.96e-86	T	IPR027417	P-loop containing nucleoside triphosphate hydrolase
WP_012855453.1	down	387	Pfam	PF00465	Iron-containing alcohol dehydrogenase	11	372	3.9e-82	T	IPR001670	Alcohol dehydrogenase, iron-type/glycerol dehydrogenase GldA
WP_012855453.1	down	387	CDD	cd08187	BDH	3	384	1.50969e-175	T
WP_012855453.1	down	387	Gene3D	G3DSA:1,20,1090,10	-	184	386	1e-40	T
WP_012855453.1	down	387	Gene3D	G3DSA:3,40,50,1970	-	1	183	1.3e-46	T
WP_012855453.1	down	387	Coils	Coil	Coil	12	32	-	T
WP_012855453.1	down	387	SUPERFAMILY	SSF56796	Dehydroquinate synthase-like	3	384	1.24e-92	T
WP_012855293.1		817	SUPERFAMILY	SSF52540	P-loop containing nucleoside triphosphate hydrolases	2	227	5.17e-08	T	IPR027417	P-loop containing nucleoside triphosphate hydrolase
WP_012855293.1		817	Pfam	PF04851	Type III restriction enzyme, res subunit	1	217	2.2e-17	T	IPR006935	Helicase/UvrB, N-terminal
WP_012855293.1		817	Gene3D	G3DSA:3,40,50,300	-	1	176	5.9e-06	T
WP_012855293.1		817	SUPERFAMILY	SSF52540	P-loop containing nucleoside triphosphate hydrolases	29	408	6.33e-07	T	IPR027417	P-loop containing nucleoside triphosphate hydrolase
WP_012855293.1		817	Gene3D	G3DSA:3,40,50,300	-	177	416	8.6e-06	T
WP_012855293.1		817	CDD	cd17926	DEXHc_RE	7	169	0.000772842	T
WP_012855433.1	down	240	Gene3D	G3DSA:3,10,290,10	-	1	61	2.1e-17	T	IPR036986	RNA-binding S4 domain superfamily
WP_012855433.1	down	240	CDD	cd02870	PseudoU_synth_RsuA_like	70	210	1.16701e-49	T
WP_012855433.1	down	240	SMART	SM00363	s4_6	6	63	1.7e-10	T	IPR002942	RNA-binding S4 domain
WP_012855433.1	down	240	Gene3D	G3DSA:3,30,70,580	-	71	231	3.4e-44	T
WP_012855433.1	down	240	ProSitePatterns	PS01149	Rsu family of pseudouridine synthase signature,	106	120	-	T	IPR018496	Pseudouridine synthase, RsuA/RluB/E/F, conserved site
WP_012855433.1	down	240	Pfam	PF00849	RNA pseudouridylate synthase	69	193	2.9e-14	T	IPR006145	Pseudouridine synthase, RsuA/RluA
WP_012855433.1	down	240	SUPERFAMILY	SSF55174	Alpha-L RNA-binding motif	6	96	1.85e-13	T
WP_012855433.1	down	240	ProSiteProfiles	PS50889	S4 RNA-binding domain profile,	6	75	13,04,2021	T	IPR002942	RNA-binding S4 domain
WP_012855433.1	down	240	Gene3D	G3DSA:3,30,70,1560	-	136	209	3.4e-44	T	IPR042092	Pseudouridine synthase, RsuA/RluB/E/F, catalytic domain
WP_012855433.1	down	240	TIGRFAM	TIGR00093	TIGR00093: pseudouridine synthase	74	227	5.9e-35	T	IPR000748	Pseudouridine synthase, RsuA/RluB/E/F
WP_012855433.1	down	240	CDD	cd00165	S4	6	74	1.02908e-07	T	IPR002942	RNA-binding S4 domain
WP_012855433.1	down	240	Pfam	PF01479	S4 domain	7	51	2.8e-11	T	IPR002942	RNA-binding S4 domain
WP_012855433.1	down	240	SUPERFAMILY	SSF55120	Pseudouridine synthase	69	232	8.63e-33	T	IPR020103	Pseudouridine synthase, catalytic domain superfamily
WP_012855508.1		607	Gene3D	G3DSA:3,40,50,300	-	358	606	8.8e-80	T
WP_012855508.1		607	SUPERFAMILY	SSF52540	P-loop containing nucleoside triphosphate hydrolases	357	605	4.13e-83	T	IPR027417	P-loop containing nucleoside triphosphate hydrolase
WP_012855508.1		607	ProSiteProfiles	PS50893	ATP-binding cassette, ABC transporter-type domain profile,	366	603	20.888	T	IPR003439	ABC transporter-like
WP_012855508.1		607	SUPERFAMILY	SSF90123	ABC transporter transmembrane region	18	346	1.05e-45	T	IPR036640	ABC transporter type 1, transmembrane domain superfamily
WP_012855508.1		607	CDD	cd18547	ABC_6TM_Tm288_like	31	339	1.61823e-47	T
WP_012855508.1		607	Gene3D	G3DSA:1,20,1560,10	-	1	349	6.3e-49	T	IPR036640	ABC transporter type 1, transmembrane domain superfamily
WP_012855508.1		607	ProSiteProfiles	PS50929	ABC transporter integral membrane type-1 fused domain profile,	32	326	34.957	T	IPR011527	ABC transporter type 1, transmembrane domain
WP_012855508.1		607	Pfam	PF00664	ABC transporter transmembrane region	32	292	3.8e-28	T	IPR011527	ABC transporter type 1, transmembrane domain
WP_012855508.1		607	SMART	SM00382	AAA_5	393	586	1.3e-12	T	IPR003593	AAA+ ATPase domain
WP_012855508.1		607	Pfam	PF00005	ABC transporter	384	533	9e-31	T	IPR003439	ABC transporter-like
WP_012855508.1		607	ProSitePatterns	PS00211	ABC transporters family signature,	505	519	-	T	IPR017871	ABC transporter, conserved site
WP_012855508.1		607	CDD	cd03254	ABCC_Glucan_exporter_like	364	594	3.53672e-106	T
WP_012855728.1		635	Pfam	PF05649	Peptidase family M13	9	385	5.8e-48	T	IPR008753	Peptidase M13, N-terminal domain
WP_012855728.1		635	CDD	cd08662	M13	9	633	0	T	IPR000718	Peptidase M13
WP_012855728.1		635	PRINTS	PR00786	Neprilysin metalloprotease (M13) family signature	434	446	1.2e-22	T	IPR018497	Peptidase M13, C-terminal domain
WP_012855728.1		635	PRINTS	PR00786	Neprilysin metalloprotease (M13) family signature	543	554	1.2e-22	T	IPR018497	Peptidase M13, C-terminal domain
WP_012855728.1		635	PRINTS	PR00786	Neprilysin metalloprotease (M13) family signature	473	489	1.2e-22	T	IPR018497	Peptidase M13, C-terminal domain
WP_012855728.1		635	PRINTS	PR00786	Neprilysin metalloprotease (M13) family signature	452	464	1.2e-22	T	IPR018497	Peptidase M13, C-terminal domain
WP_012855728.1		635	ProSiteProfiles	PS51885	Neprilysin-like (M13) protease domain profile,	1	635	60.168	T
WP_012855728.1		635	Gene3D	G3DSA:1,10,1380,10	Neutral endopeptidase	32	429	2.9e-161	T	IPR042089	Peptidase M13, domain 2
WP_012855728.1		635	Gene3D	G3DSA:3,40,390,10	Collagenase (Catalytic Domain)	9	635	2.9e-161	T	IPR024079	Metallopeptidase, catalytic domain superfamily
WP_012855728.1		635	SUPERFAMILY	SSF55486	Metalloproteases ("zincins"), catalytic domain	9	635	5.71e-155	T
WP_012855728.1		635	Pfam	PF01431	Peptidase family M13	442	632	2.1e-62	T	IPR018497	Peptidase M13, C-terminal domain
WP_012855643.1		551	Coils	Coil	Coil	512	532	-	T
WP_012855643.1		551	SUPERFAMILY	SSF56281	Metallo-hydrolase/oxidoreductase	5	418	6.24e-21	T	IPR036866	Ribonuclease Z/Hydroxyacylglutathione hydrolase-like
WP_012855643.1		551	Pfam	PF17770	Ribonuclease J C-terminal domain	451	551	1.1e-12	T	IPR041636	Ribonuclease J, C-terminal
WP_012855643.1		551	Gene3D	G3DSA:3,40,50,10710	-	204	353	1.3e-88	T	IPR042173	Ribonuclease J, domain 2
WP_012855643.1		551	Gene3D	G3DSA:3,10,20,580	-	446	551	4.7e-15	T
WP_012855643.1		551	Gene3D	G3DSA:3,60,15,10	-	7	427	1.3e-88	T	IPR036866	Ribonuclease Z/Hydroxyacylglutathione hydrolase-like
WP_012855697.1		739	ProSitePatterns	PS00674	AAA-protein family signature,	354	372	-	T	IPR003960	ATPase, AAA-type, conserved site
WP_012855697.1		739	SUPERFAMILY	SSF140990	FtsH protease domain-like	466	661	5.36e-63	T	IPR037219	Peptidase M41-like
WP_012855697.1		739	Pfam	PF17862	AAA+ lid domain	406	447	3.6e-09	T	IPR041569	AAA ATPase, AAA+ lid domain
WP_012855697.1		739	Gene3D	G3DSA:1,10,8,60	-	385	459	4.8e-24	T
WP_012855697.1		739	Coils	Coil	Coil	331	351	-	T
WP_012855697.1		739	Hamap	MF_01458	ATP-dependent zinc metalloprotease FtsH [ftsH],	8	682	35.154	T	IPR005936	Peptidase, FtsH
WP_012855697.1		739	Gene3D	G3DSA:3,40,50,300	-	204	383	4.5e-65	T
WP_012855697.1		739	Pfam	PF00004	ATPase family associated with various cellular activities (AAA)	251	383	4.8e-40	T	IPR003959	ATPase, AAA-type, core
WP_012855697.1		739	TIGRFAM	TIGR01241	FtsH_fam: ATP-dependent metallopeptidase HflB	177	654	1.5e-203	T	IPR005936	Peptidase, FtsH
WP_012855697.1		739	MobiDBLite	mobidb-lite	consensus disorder prediction	700	739	-	T
WP_012855697.1		739	Gene3D	G3DSA:1,20,58,760	-	460	661	4.6e-66	T	IPR037219	Peptidase M41-like
WP_012855697.1		739	SUPERFAMILY	SSF52540	P-loop containing nucleoside triphosphate hydrolases	208	455	7.6e-69	T	IPR027417	P-loop containing nucleoside triphosphate hydrolase
WP_012855697.1		739	SMART	SM00382	AAA_5	247	386	7.2e-20	T	IPR003593	AAA+ ATPase domain
WP_012855697.1		739	Pfam	PF01434	Peptidase family M41	465	653	1.2e-64	T	IPR000642	Peptidase M41
WP_012855697.1		739	CDD	cd00009	AAA	241	384	1.27997e-23	T
WP_012855681.1		827	Pfam	PF00004	ATPase family associated with various cellular activities (AAA)	401	535	4.8e-24	T	IPR003959	ATPase, AAA-type, core
WP_012855681.1		827	Gene3D	G3DSA:2,30,130,40	-	1	105	1.4e-08	T
WP_012855681.1		827	TIGRFAM	TIGR00763	lon: endopeptidase La	5	819	6.5e-240	T	IPR004815	Lon protease, bacterial/eukaryotic-type
WP_012855681.1		827	PIRSF	PIRSF001174	Lon_proteas	1	823	2.8e-239	T	IPR004815	Lon protease, bacterial/eukaryotic-type
WP_012855681.1		827	Pfam	PF02190	ATP-dependent protease La (LON) substrate-binding domain	2	211	1.3e-10	T	IPR003111	Lon, substrate-binding domain
WP_012855681.1		827	Gene3D	G3DSA:3,30,230,10	-	642	827	7e-74	T	IPR014721	Ribosomal protein S5 domain 2-type fold, subgroup
WP_012855681.1		827	ProSiteProfiles	PS51786	Lon proteolytic domain profile,	641	821	78.607	T	IPR008269	Peptidase S16, Lon proteolytic domain
WP_012855681.1		827	PRINTS	PR00830	Endopeptidase La (Lon) serine protease (S16) signature	721	740	3.5e-47	T
WP_012855681.1		827	PRINTS	PR00830	Endopeptidase La (Lon) serine protease (S16) signature	644	660	3.5e-47	T
WP_012855681.1		827	PRINTS	PR00830	Endopeptidase La (Lon) serine protease (S16) signature	404	423	3.5e-47	T
WP_012855681.1		827	PRINTS	PR00830	Endopeptidase La (Lon) serine protease (S16) signature	774	792	3.5e-47	T
WP_012855681.1		827	PRINTS	PR00830	Endopeptidase La (Lon) serine protease (S16) signature	751	770	3.5e-47	T
WP_012855681.1		827	SUPERFAMILY	SSF54211	Ribosomal protein S5 domain 2-like	644	819	8.72e-51	T	IPR020568	Ribosomal protein S5 domain 2-type fold
WP_012855681.1		827	SUPERFAMILY	SSF52540	P-loop containing nucleoside triphosphate hydrolases	319	628	1.66e-50	T	IPR027417	P-loop containing nucleoside triphosphate hydrolase
WP_012855681.1		827	Gene3D	G3DSA:1,10,8,60	-	540	633	4.9e-26	T
WP_012855681.1		827	SMART	SM00382	AAA_5	396	541	3.7e-15	T	IPR003593	AAA+ ATPase domain
WP_012855681.1		827	ProSiteProfiles	PS51787	Lon N-terminal domain profile,	3	215	15,04,2021	T	IPR003111	Lon, substrate-binding domain
WP_012855681.1		827	Pfam	PF05362	Lon protease (S16) C-terminal proteolytic domain	619	818	5.3e-79	T	IPR008269	Peptidase S16, Lon proteolytic domain
WP_012855681.1		827	CDD	cd00009	AAA	398	533	1.646e-12	T
WP_012855681.1		827	Coils	Coil	Coil	196	223	-	T
WP_012855681.1		827	Gene3D	G3DSA:1,20,58,1480	-	171	257	1.1e-10	T
WP_012855681.1		827	SUPERFAMILY	SSF88697	PUA domain-like	2	97	3.98e-07	T	IPR015947	PUA-like superfamily
WP_012855737.1		1437	Gene3D	G3DSA:1,10,150,870	-	1281	1423	1.4e-41	T
WP_012855737.1		1437	Pfam	PF07733	Bacterial DNA polymerase III alpha NTPase domain	1023	1088	3.2e-13	T	IPR011708	Bacterial DNA polymerase III, alpha subunit, NTPase domain
WP_012855737.1		1437	Pfam	PF07733	Bacterial DNA polymerase III alpha NTPase domain	815	997	2.4e-45	T	IPR011708	Bacterial DNA polymerase III, alpha subunit, NTPase domain
WP_012855737.1		1437	Pfam	PF02811	PHP domain	322	679	2.2e-29	T	IPR004013	PHP domain
WP_012855737.1		1437	Hamap	MF_00356	DNA polymerase III PolC-type [polC],	1	1437	292.026	T	IPR006308	DNA polymerase III, alpha subunit, Gram-positive type
WP_012855737.1		1437	CDD	cd04484	polC_OBF	222	295	7.95356e-14	T
WP_012855737.1		1437	Gene3D	G3DSA:1,10,100,20	-	986	1036	2.5e-54	T
WP_012855737.1		1437	TIGRFAM	TIGR01405	polC_Gram_pos: DNA polymerase III, alpha subunit, Gram-positive type	219	1437	0	T	IPR006308	DNA polymerase III, alpha subunit, Gram-positive type
WP_012855737.1		1437	SMART	SM00479	exoiiiendus	406	574	1.7e-39	T	IPR013520	Exonuclease, RNase T/DNA polymerase III
WP_012855737.1		1437	Coils	Coil	Coil	171	191	-	T
WP_012855737.1		1437	Gene3D	G3DSA:1,10,150,700	-	1230	1280	2.3e-13	T
WP_012855737.1		1437	Gene3D	G3DSA:1,10,150,700	-	1090	1179	6.6e-26	T
WP_012855737.1		1437	CDD	cd06127	DEDDh	408	566	3.18172e-38	T
WP_012855737.1		1437	Gene3D	G3DSA:3,30,1900,20	-	964	1089	2.5e-54	T
WP_012855737.1		1437	TIGRFAM	TIGR00573	dnaq: exonuclease, DNA polymerase III, epsilon subunit family	402	622	2.2e-25	T	IPR006054	DNA polymerase III epsilon subunit, exonuclease domain
WP_012855737.1		1437	Pfam	PF17657	Bacterial DNA polymerase III alpha subunit finger domain	1092	1226	1.3e-17	T	IPR040982	DNA polymerase III alpha subunit finger domain
WP_012855737.1		1437	Gene3D	G3DSA:3,20,20,140	-	573	795	1.5e-24	T
WP_012855737.1		1437	Gene3D	G3DSA:3,30,420,10	-	398	572	1.1e-37	T	IPR036397	Ribonuclease H superfamily
WP_012855737.1		1437	Gene3D	G3DSA:2,40,50,140	-	212	299	3.2e-12	T
WP_012855737.1		1437	Pfam	PF00929	Exonuclease	408	564	1.2e-27	T	IPR013520	Exonuclease, RNase T/DNA polymerase III
WP_012855737.1		1437	Pfam	PF14579	Helix-hairpin-helix motif	1347	1430	3.3e-10	T	IPR029460	DNA polymerase, helix-hairpin-helix motif
WP_012855737.1		1437	SMART	SM00481	npolultra	320	388	2.9e-18	T	IPR003141	Polymerase/histidinol phosphatase, N-terminal
WP_012855737.1		1437	SUPERFAMILY	SSF53098	Ribonuclease H-like	406	868	1.27e-61	T	IPR012337	Ribonuclease H-like superfamily
WP_012855794.1	down	100	SUPERFAMILY	SSF64376	YlxR-like	4	88	2.22e-18	T	IPR035931	YlxR-like superfamily
WP_012855794.1	down	100	Coils	Coil	Coil	76	96	-	T
WP_012855794.1	down	100	Gene3D	G3DSA:3,30,1230,10	-	2	95	1e-19	T	IPR035931	YlxR-like superfamily
WP_012855794.1	down	100	Pfam	PF04296	Protein of unknown function (DUF448)	7	80	2.9e-16	T	IPR007393	Domain of unknown function DUF448
WP_012855351.1		646	Gene3D	G3DSA:2,40,50,140	-	574	629	7.4e-17	T
WP_012855351.1		646	Gene3D	G3DSA:3,40,50,300	-	337	516	8.7e-31	T
WP_012855351.1		646	SUPERFAMILY	SSF50331	MOP-like	532	645	2.31e-08	T	IPR008995	Molybdate/tungstate binding, C-terminal
WP_012855351.1		646	ProSitePatterns	PS00211	ABC transporters family signature,	429	443	-	T	IPR017871	ABC transporter, conserved site
WP_012855351.1		646	Coils	Coil	Coil	284	322	-	T
WP_012855351.1		646	Pfam	PF00005	ABC transporter	47	456	3.4e-27	T	IPR003439	ABC transporter-like
WP_012855351.1		646	Gene3D	G3DSA:2,40,50,940	-	517	639	7.4e-17	T
WP_012855351.1		646	ProSiteProfiles	PS50893	ATP-binding cassette, ABC transporter-type domain profile,	31	529	27.364	T	IPR003439	ABC transporter-like
WP_012855351.1		646	SUPERFAMILY	SSF52540	P-loop containing nucleoside triphosphate hydrolases	29	528	6.93e-64	T	IPR027417	P-loop containing nucleoside triphosphate hydrolase
WP_012855351.1		646	Gene3D	G3DSA:3,40,50,300	-	23	180	3.3e-32	T
WP_012855351.1		646	SMART	SM00382	AAA_5	55	506	1.9e-15	T	IPR003593	AAA+ ATPase domain
WP_012855575.1		102	Pfam	PF00338	Ribosomal protein S10p/S20e	5	97	1.4e-28	T	IPR027486	Ribosomal protein S10 domain
WP_012855575.1		102	Hamap	MF_00508	30S ribosomal protein S10 [rpsJ],	1	99	19.547	T	IPR001848	Ribosomal protein S10
WP_012855575.1		102	SUPERFAMILY	SSF54999	Ribosomal protein S10	2	97	3.14e-28	T	IPR036838	Ribosomal protein S10 domain superfamily
WP_012855575.1		102	Gene3D	G3DSA:3,30,70,600	-	1	99	9.2e-31	T	IPR036838	Ribosomal protein S10 domain superfamily
WP_012855575.1		102	PRINTS	PR00971	Ribosomal protein S10 family signature	37	52	8.8e-14	T	IPR001848	Ribosomal protein S10
WP_012855575.1		102	PRINTS	PR00971	Ribosomal protein S10 family signature	58	72	8.8e-14	T	IPR001848	Ribosomal protein S10
WP_012855575.1		102	PRINTS	PR00971	Ribosomal protein S10 family signature	2	15	8.8e-14	T	IPR001848	Ribosomal protein S10
WP_012855575.1		102	SMART	SM01403	Ribosomal_S10_2	4	98	1.3e-40	T	IPR027486	Ribosomal protein S10 domain
WP_012855575.1		102	TIGRFAM	TIGR01049	rpsJ_bact: ribosomal protein uS10	2	98	1.3e-34	T	IPR001848	Ribosomal protein S10
WP_012855739.1		418	CDD	cd00378	SHMT	8	405	0	T	IPR001085	Serine hydroxymethyltransferase
WP_012855739.1		418	Gene3D	G3DSA:3,90,1150,10	Aspartate Aminotransferase	9	392	1e-171	T	IPR015422	Pyridoxal phosphate-dependent transferase domain 1
WP_012855739.1		418	PIRSF	PIRSF000412	SHMT	2	414	2.8e-161	T	IPR001085	Serine hydroxymethyltransferase
WP_012855739.1		418	Hamap	MF_00051	Serine hydroxymethyltransferase [glyA],	4	413	49.162	T	IPR001085	Serine hydroxymethyltransferase
WP_012855739.1		418	Pfam	PF00464	Serine hydroxymethyltransferase	8	382	6e-154	T	IPR039429	Serine hydroxymethyltransferase-like domain
WP_012855739.1		418	Gene3D	G3DSA:3,40,640,10	-	34	284	1e-171	T	IPR015421	Pyridoxal phosphate-dependent transferase, major domain
WP_012855739.1		418	SUPERFAMILY	SSF53383	PLP-dependent transferases	8	412	3.13e-166	T	IPR015424	Pyridoxal phosphate-dependent transferase
WP_012855496.1		711	Pfam	PF00657	GDSL-like Lipase/Acylhydrolase	15	299	2.2e-05	T	IPR001087	GDSL lipase/esterase
WP_012855496.1		711	SUPERFAMILY	SSF52266	SGNH hydrolase	12	304	4.58e-13	T
WP_012855323.1	down	368	Pfam	PF03631	Virulence factor BrkB	84	344	9.8e-18	T	IPR017039	Virulence factor BrkB
WP_012855456.1		185	Pfam	PF09285	Elongation factor P, C-terminal	129	184	2.9e-20	T	IPR015365	Elongation factor P, C-terminal
WP_012855456.1		185	SUPERFAMILY	SSF50104	Translation proteins SH3-like domain	1	62	1.71e-16	T	IPR008991	Translation protein SH3-like domain superfamily
WP_012855456.1		185	TIGRFAM	TIGR00038	efp: translation elongation factor P	2	185	1.1e-67	T	IPR011768	Translation elongation factor P
WP_012855456.1		185	CDD	cd04470	S1_EF-P_repeat_1	66	126	9.61134e-23	T	IPR001059	Translation elongation factor P/YeiP, central
WP_012855456.1		185	Pfam	PF01132	Elongation factor P (EF-P) OB domain	69	121	1.6e-18	T	IPR001059	Translation elongation factor P/YeiP, central
WP_012855456.1		185	Hamap	MF_00141	Elongation factor P [efp],	1	185	44.339	T	IPR011768	Translation elongation factor P
WP_012855456.1		185	SMART	SM00841	Elong_fact_P_C_2	129	184	2e-23	T	IPR015365	Elongation factor P, C-terminal
WP_012855456.1		185	Gene3D	G3DSA:2,40,50,140	-	128	185	2.4e-22	T
WP_012855456.1		185	CDD	cd05794	S1_EF-P_repeat_2	129	184	6.45186e-20	T	IPR015365	Elongation factor P, C-terminal
WP_012855456.1		185	PIRSF	PIRSF005901	EF-P	1	185	1.7e-61	T	IPR020599	Translation elongation factor P/YeiP
[truncated: 1,686 more rows]

## Sheet: TableS6_Localization
					Non-classical secretion
					Gram-positive	Gram-negative	Gram-negative without outer membrane		Gram-positive			Gram-negative
Up-regulated Proteins					SecretomeP 2.0a Server		PSORTb v3.0.2		BUSCA			BUSCA			PRED-LIPO		LipoP 1.0
Accession	Description	Gene name	log2FC (Thym vs Arg)	Final prediction	SecP score (If > 0,5 True)	SecP score (If > 0,5 True)	Localization	Score	GOterms	Score	Feature	GOterms	Score	Feature	Feature	Score	Feature	Score
WP_012855601.1	hypothetical protein		1.76903	CytoplasmicMembrane/Lipoprotein	0.57544	0.087703	Unknown	2.5	C:extracellular space	0.93	Signal Peptide	C:extracellular space	0.78	Signal Peptide	Lipo signal peptide, Most likely cleavage site: 1 - 26 [VTS-CY]	0.971	SpII	3.82364
WP_012855692.1	pyruvate kinase	pyk	1.71267	Cytoplasmic	0.108193	0.059775	Cytoplasmic	7.5	C:cytoplasm	0.7		C:cytoplasm	0.7		No signal peptide	0.99	CYT	-0.200913
WP_012855537.1	hypothetical protein		1.5641	CytoplasmicMembrane/Lipoprotein	0.928381	0.908698	Unknown	3.33	C:extracellular space	0.97	Signal Peptide	C:extracellular space	0.88	Signal Peptide	Lipo signal peptide, Most likely cleavage site: 1 - 27 [AAG-CV]	1	SpI	16.3316
WP_012855507.1	transcriptional regulator MraZ	mraZ	1.46973	Cytoplasmic	0.114132	0.063442	Cytoplasmic	7.5	C:cytoplasm	0.7		C:cytoplasm	0.7		No signal peptide	1	CYT	-0.200913
WP_012855710.1	ABC transporter ATP-binding protein		1.44446	Unknown/Cytoplasmic	0.238065	0.03964	CytoplasmicMembrane	9.51	C:cytoplasm	0.7		C:cytoplasm	0.7		No signal peptide	0.704	CYT	-0.200913
WP_012855796.1	30S ribosome-binding factor RbfA	rbfA	1.27323	Cytoplasmic	0.652492	0.046564	Unknown	2.5	C:cytoplasm	0.7		C:cytoplasm	0.7		No signal peptide	0.998	CYT	-0.200913
WP_012855529.1	N(G) N(G)-dimethylarginine dimethylaminohydrolase		1.10996	Cytoplasmic	0.164529	0.123163	Cytoplasmic	7.5	C:cytoplasm	0.7		C:cytoplasm	0.7		No signal peptide	0.99	CYT	-0.200913
WP_012855730.1	tRNA uridine-5-carboxymethylaminomethyl(34) synthesis GTPase MnmE	trme	1.05624	Cytoplasmic	0.193484	0.047295	Cytoplasmic	9.97	C:cytoplasm	0.7		C:cytoplasm	0.7		No signal peptide	0.374	CYT	-0.200913
WP_012855297.1	chaperone protein ClpB	clpB	1.04732	Cytoplasmic	0.093485	0.124949	Cytoplasmic	9.97	C:cytoplasm	0.7		C:cytoplasm	0.7		No signal peptide	1	CYT	-0.200913
WP_012855435.1	hypothetical protein		0.989714	Unknown/Cytoplasmic	0.756836	0.233101	Unknown	2.5	C:cytoplasm	0.7		C:cytoplasm	0.7		No signal peptide	1	CYT	-0.200913
WP_012855457.1	NAD(+) synthase	nadE	0.924638	Unknown/Cytoplasmic	0.735207	0.339034	Unknown	2.5	C:cytoplasm	0.7		C:cytoplasm	0.7		No signal peptide	0.76	CYT	-0.200913
WP_012855371.1	hypothetical protein		0.87994	CytoplasmicMembrane	0.967217	0.42906	CytoplasmicMembrane	10	C:plasma membrane	0.87	Transmembrane Alpha Helix	C:plasma membrane	0.87	Transmembrane Alpha Helix	TM segment: 16 - 37	0.942	TMH	13.9708
WP_012855709.1	hypothetical protein		0.87919	CytoplasmicMembrane	0.934723	0.176312	CytoplasmicMembrane	10	C:plasma membrane	0.77	Transmembrane Alpha Helix	C:plasma membrane	0.77	Transmembrane Alpha Helix	TM segment: 41 - 65	0.935	TMH	0.000852848
WP_012855608.1	thymidine phosphorylase	deoA	0.843012	Cytoplasmic	0.218478	0.077804	Cytoplasmic	7.5	C:cytoplasm	0.7		C:cytoplasm	0.7		No signal peptide	0.998	CYT	-0.200913
WP_012855370.1	NUDIX domain-containing protein		0.831368	Unknown/Cytoplasmic	0.101874	0.042522	Unknown	2.5	C:cytoplasm	0.7		C:cytoplasm	0.7		No signal peptide	0.999	CYT	-0.200913
WP_012855640.1	DUF885 domain-containing protein	p12	0.796759	CytoplasmicMembrane/Lipoprotein	0.879534	0.816339	Unknown	3.33	C:extracellular space	0.97	Signal Peptide	C:extracellular space	0.88	Signal Peptide	Lipo signal peptide, Most likely cleavage site: 1 - 26 [AAS-CT]	0.808	SpI	9.10734
WP_012855422.1	30S ribosomal protein S12	rpsL	0.78097	Cytoplasmic	0.869942	0.944227	Cytoplasmic	9.67	C:cytoplasm	0.7		C:cytoplasm	0.7		No signal peptide	1	CYT	-0.200913
WP_012855390.1	single-stranded DNA-binding protein	ssb	0.74427	Cytoplasmic	0.893876	0.93944	Cytoplasmic	9.67	C:cytoplasm	0.7		C:cytoplasm	0.7		No signal peptide	0.999	CYT	-0.200913
WP_012855783.1	type I glyceraldehyde-3-phosphate dehydrogenase	gap	0.744239	Cytoplasmic	0.119185	0.077559	Cytoplasmic	9.97	C:cytoplasm	0.7		C:cytoplasm	0.7		No signal peptide	0.739	CYT	-0.200913
WP_012855759.1	serine/threonine-protein phosphatase		0.668938	Cytoplasmic	0.669936	0.674575	Unknown	2.5	C:cytoplasm	0.7		C:cytoplasm	0.7		No signal peptide	0.994	CYT	-0.200913
WP_012855649.1	protein LemA	lemA	0.638202	CytoplasmicMembrane with large inside and small outside fragment	0.884387	0.088745	CytoplasmicMembrane	9.55	C:plasma membrane	0.92	Transmembrane Alpha Helix	C:plasma membrane	0.92	Transmembrane Alpha Helix	TM segment: 33 - 51	0.981	CYT	-0.200913
WP_012855632.1	lactate dehydrogenase	ldh	0.635818	CytoplasmicMembrane/Surfaced	0.098678	0.056604	Cytoplasmic	9.97	C:cytoplasm	0.7		C:extracellular space	0.86	Signal Peptide	TM segment: 4 - 21	0.75	SpI	7.99251
WP_012855504.1	cell division protein FtsZ	ftsZ	0.629466	Cytoplasmic	0.060922	0.067905	Cytoplasmic	7.5	C:cytoplasm	0.7		C:cytoplasm	0.7		No signal peptide	0.922	CYT	-0.200913
					Non-classical secretion
					Gram-positive	Gram-negative	Gram-negative without outer membrane		Gram-positive			Gram-negative
Down-regulated proteins					SecretomeP 2.0a Server		PSORTb v3.0.2		BUSCA			BUSCA			PRED-LIPO		LipoP 1.0
Accession	Description	Gene name	log2FC (Thym vs Arg)	Final prediction	SecP score (If > 0,5 True)		Localization	Score	GOterms	Score	Feature	GOterms	Score	Feature	Feature	Score	Feature	Score
WP_012855350.1	hypothetical protein		-3.49358	CytoplasmicMembrane/Lipoprotein	0.891666	0.970815	Extracellular	9.98	C:cytoplasm	0.7		C:cytoplasm	0.7		Lipo signal peptide. Most likely cleavage site: 1 - 27 [SVS-CK]	0.934	SpI	8.43622
WP_012855645.1	hypothetical protein		-2.55197	CytoplasmicMembrane/Large Outside fragment	0.47052	0.056566	Unknown	2.5	C:cytoplasm	0.7		C:cytoplasm	0.7		Sec signal peptide. Most likely cleavage site: 1 - 28 [VVI-SS]	0.941	SpI	4.57602
WP_012855696.1	tRNA lysidine(34) synthetase TilS	tilS	-2.49324	CytoplasmicMembrane(?)	0.971424	0.327308	CytoplasmicMembrane	9.55	C:plasma membrane	0.89	Transmembrane Alpha Helix	C:plasma membrane	0.89	Transmembrane Alpha Helix	No signal peptide	0.721	CYT	-0.200913
WP_012855794.1	DUF448 domain-containing protein		-2.04847	Unknown/Cytoplasmic	0.905534	0.928576	Unknown	2.5	C:extracellular space	0.96	Signal Peptide	C:extracellular space	0.88	Signal Peptide	No signal peptide	1	CYT	-0.200913
WP_012855495.1	signal recognition particle protein	ffh	-1.88967	Cytoplasmic	0.171555	0.038441	CytoplasmicMembrane	8.78	C:cytoplasm	0.7		C:cytoplasm	0.7		No signal peptide	1	CYT	-0.200913
WP_012855355.1	hypothetical protein		-1.73906	CytoplasmicMembrane/Lipoprotein	0.159763	0.047224	Unknown	3.33	C:cytoplasm	0.7		C:cytoplasm	0.7		Lipo signal peptide. Most likely cleavage site: 1 - 25 [LSS-CS]	1	SpII	8.37265
WP_012855523.1	hypothetical protein		-1.68957	CytoplasmicMembrane/Lipoprotein	0.242387	0.080661	Unknown	3.33	C:cytoplasm	0.7		C:cytoplasm	0.7		Lipo signal peptide. Most likely cleavage site: 1 - 22 [SAS-CV]	0.982	SpII	8.82394
WP_012855438.1	peptide chain release factor N(5)-glutamine methyltransferase	hemK	-1.53336	Cytoplasmic	0.347648	0.084358	Cytoplasmic	7.5	C:cytoplasm	0.7		C:cytoplasm	0.7		No signal peptide	1	CYT	-0.200913
WP_012855409.1	Holliday junction resolvase RuvX		-1.35621	Cytoplasmic	0.230146	0.063722	Cytoplasmic	7.5	C:cytoplasm	0.7		C:cytoplasm	0.7		No signal peptide	0.949	CYT	-0.200913
WP_012855576.1	hypothetical protein		-1.32577	CytoplasmicMembrane/Lipoprotein	0.403787	0.29259	Unknown	3.33	C:cytoplasm	0.7		C:cytoplasm	0.7		Lipo signal peptide. Most likely cleavage site: 1 - 23 [SIS-CK]	0.771	SpII	11.0835
WP_012855580.1	signal peptidase II	lspA	-1.30324	CytoplasmicMembrane	0.924821	0.944095	CytoplasmicMembrane	10	C:plasma membrane	0.57	Transmembrane Alpha Helix	C:plasma membrane	0.57	Transmembrane Alpha Helix	TM segment: 21 - 38	0.938	TMH	0.575845
WP_012855378.1	30S ribosomal protein S20	rpsT	-1.26481	Cytoplasmic	0.387556	0.235642	Cytoplasmic	9.64	C:cytoplasm	0.7		C:cytoplasm	0.7		No signal peptide	0.979	CYT	-0.200913
WP_012855512.1	tRNA pseudouridine(55) synthase TruB	truB	-1.13173	Cytoplasmic	0.305615	0.231069	Cytoplasmic	9.67	C:cytoplasm	0.7		C:cytoplasm	0.7		No signal peptide	0.994	CYT	-0.200913
WP_041359577.1	hypothetical protein		-1.1072	Unknown/Cytoplasmic	0.327048	0.619588	Unknown	2.5	C:plasma membrane	0.71	Transmembrane Alpha Helix	C:plasma membrane	0.71	Transmembrane Alpha Helix	No signal peptide	0.984	CYT	-0.200913
WP_012855595.1	putative immunoglobulin-blocking virulence protein		-1.10553	CytoplasmicMembrane/Large Outside fragment	0.188053	0.037288	Unknown	3.33	C:cytoplasm	0.7		C:cytoplasm	0.7		TM segment: 12 - 33	0.589	SpI	11.9799
WP_012855502.1	16S rRNA (uracil(1498)-N(3))-methyltransferase	probably rsmE	-1.08769	Unknown/Cytoplasmic	0.485891	0.099248	Cytoplasmic	7.5	C:extracellular space	0.97	Signal Peptide	C:extracellular space	0.88	Signal Peptide	No signal peptide	1	CYT	-0.200913
WP_012855334.1	hypothetical protein		-1.07504	Cytoplasmic	0.205047	0.370553	Cytoplasmic	7.5	C:cytoplasm	0.7		C:cytoplasm	0.7		No signal peptide	1	CYT	-0.200913
WP_012855765.1	hypothetical protein		-1.04515	Cytoplasmic	0.302415	0.150107	Cytoplasmic	7.5	C:cytoplasm	0.7		C:cytoplasm	0.7		No signal peptide	1	CYT	-0.200913
WP_012855634.1	hypothetical protein	rpsA	-1.02011	Unknown/Cytoplasmic	0.31677	0.090665	Unknown	2.5	C:cytoplasm	0.7		C:cytoplasm	0.7		No signal peptide	1	CYT	-0.200913
WP_012855289.1	ribosomal RNA small subunit methyltransferase A	rsmA	-1.01735	Cytoplasmic	0.236381	0.098654	Cytoplasmic	9.67	C:cytoplasm	0.7		C:cytoplasm	0.7		No signal peptide	1	CYT	-0.200913
WP_012855552.1	translation initiation factor IF-1	infA	-1.00088	Cytoplasmic	0.405838	0.169754	Cytoplasmic	9.97	C:cytoplasm	0.7		C:cytoplasm	0.7		No signal peptide	0.999	CYT	-0.200913
WP_080569060.1	hypothetical protein		-0.993732	CytoplasmicMembrane/Lipoprotein	0.971194	0.048069	Unknown	4.6	C:plasma membrane	0.82	Transmembrane Alpha Helix	C:plasma membrane	0.82	Transmembrane Alpha Helix	Lipo signal peptide. Most likely cleavage site: 1 - 27 [AAG-CK]	0.977	SpI	16.3446
WP_012855725.1	RDD family protein		-0.988423	CytoplasmicMembrane	0.635026	0.445044	CytoplasmicMembrane	10	C:cytoplasm	0.7		C:cytoplasm	0.7		TM segment: 46 - 65	0.943	TMH	15.4508
WP_012855798.1	23S rRNA (pseudouridine(1915)-N(3))-methyltransferase RlmH	rlmH	-0.987289	Unknown/Cytoplasmic	0.950973	0.925701	Unknown	2.5	C:cytoplasm	0.7		C:cytoplasm	0.7		No signal peptide	0.997	CYT	-0.200913
WP_012855323.1	hypothetical protein		-0.97626	CytoplasmicMembrane	0.839506	0.284685	CytoplasmicMembrane	10	C:extracellular space	0.96	Signal Peptide	C:extracellular space	0.88	Signal Peptide	TM segment: 46 - 65	0.957	CYT	-0.200913
WP_012855591.1	hypothetical protein		-0.962542	Unknown/Cytoplasmic	0.72957	0.339158	Unknown	2.5	C:cytoplasm	0.7		C:cytoplasm	0.7		No signal peptide	0.999	CYT	-0.200913
WP_012855419.1	hypothetical protein		-0.960909	CytoplasmicMembrane	0.111114	0.213569	CytoplasmicMembrane	10	C:cytoplasm	0.7		C:cytoplasm	0.7		TM segment: 22 - 43	0.945	TMH	2.03498
WP_012855290.1	TatD family deoxyribonuclease		-0.943366	Cytoplasmic	0.461408	0.165461	Cytoplasmic	9.97	C:cytoplasm	0.7		C:cytoplasm	0.7		No signal peptide	0.998	CYT	-0.200913
WP_012855740.1	hypothetical protein		-0.941741	Cytoplasmic	0.294182	0.108556	Cytoplasmic	7.5	C:cytoplasm	0.7		C:cytoplasm	0.7		No signal peptide	0.725	CYT	-0.200913
WP_012855655.1	2 3-bisphosphoglycerate-independent phosphoglycerate mutase	gpmI	-0.922509	Cytoplasmic	0.414081	0.407322	Cytoplasmic	9.97	C:cytoplasm	0.7		C:cytoplasm	0.7		No signal peptide	0.996	CYT	-0.200913
WP_012855721.1	spermidine/putrescine ABC transporter permease	potC	-0.910219	CytoplasmicMembrane	0.393799	0.051545	CytoplasmicMembrane	10	C:cytoplasm	0.7		C:cytoplasm	0.7		TM segment: 11 - 32	0.93	TMH	12.5754
WP_012855514.1	RNA methyltransferase		-0.875594	Unknown/Cytoplasmic	0.22539	0.054786	Cytoplasmic	7.5	C:plasma membrane	0.43	Transmembrane Alpha Helix	C:plasma membrane	0.43	Transmembrane Alpha Helix	No signal peptide	0.999	CYT	-0.200913
WP_012855699.1	tRNA (guanosine(46)-N7)-methyltransferase TrmB	trmB	-0.868063	Unknown/Cytoplasmic	0.593376	0.366369	CytoplasmicMembrane	9.55	C:cytoplasm	0.7		C:cytoplasm	0.7		No signal peptide	0.967	CYT	-0.200913
WP_012855694.1	exodeoxyribonuclease V subunit alpha	recD	-0.863213	Unknown/Cytoplasmic	0.971303	0.091087	Cytoplasmic	7.5	C:plasma membrane	0.87	Transmembrane Alpha Helix	C:plasma membrane	0.87	Transmembrane Alpha Helix	No signal peptide	0.554	CYT	-0.200913
WP_012855376.1	DNA polymerase III subunit	dnaH	-0.857826	Unknown/Cytoplasmic	0.453182	0.050316	Unknown	2.5	C:cytoplasm	0.7		C:cytoplasm	0.7		No signal peptide	1	CYT	-0.200913
WP_012855403.1	nicotinate (nicotinamide) nucleotide adenylyltransferase	nadD	-0.8539	Cytoplasmic	0.225069	0.046681	Cytoplasmic	7.5	C:cytoplasm	0.7		C:cytoplasm	0.7		No signal peptide	0.963	CYT	-0.200913
WP_012855518.1	hypothetical protein		-0.852896	CytoplasmicMembrane	0.234301	0.127575	CytoplasmicMembrane	10	C:cytoplasm	0.7		C:cytoplasm	0.7		TM segment: 27 - 44	0.922	TMH	3.1748
WP_012855497.1	ribosome biogenesis GTPase YlqF		-0.852042	Unknown/Cytoplasmic	0.964559	0.140539	Unknown	2.5	C:plasma membrane	0.87	Transmembrane Alpha Helix	C:plasma membrane	0.87	Transmembrane Alpha Helix	TM segment: 22 - 39	0.814	CYT	-0.200913
WP_012855743.1	ribonuclease III	rnc	-0.849814	Cytoplasmic	0.600371	0.103627	Cytoplasmic	9.67	C:cytoplasm	0.7		C:cytoplasm	0.7		No signal peptide	0.953	CYT	-0.200913
WP_080569061.1	hypothetical protein		-0.823559	Unknown/Cytoplasmic	0.854906	0.899015	Unknown	2.5	C:plasma membrane	0.63	Transmembrane Alpha Helix	C:extracellular space	0.83	Signal Peptide	No signal peptide	0.999	CYT	-0.200913
WP_012855642.1	adenine phosphoribosyltransferase	apt	-0.820257	Cytoplasmic	0.607561	0.314224	Cytoplasmic	9.97	C:cytoplasm	0.7		C:cytoplasm	0.7		No signal peptide	0.962	CYT	-0.200913
WP_012855625.1	hypothetical protein		-0.80674	Unknown/Cytoplasmic	0.817801	0.378374	Unknown	2.5	C:cytoplasm	0.7		C:cytoplasm	0.7		No signal peptide	0.998	CYT	-0.200913
WP_012855662.1	RpiB/LacA/LacB family sugar-phosphate isomerase	rpiB	-0.806483	Cytoplasmic	0.140455	0.051829	Cytoplasmic	7.5	C:cytoplasm	0.7		C:cytoplasm	0.7		No signal peptide	1	CYT	-0.200913
WP_012855553.1	type I methionyl aminopeptidase	map	-0.784608	Cytoplasmic	0.160204	0.342795	Cytoplasmic	7.5	C:cytoplasm	0.7		C:cytoplasm	0.7		No signal peptide	1	CYT	-0.200913
WP_012855453.1	alcohol dehydrogenase		-0.772779	Cytoplasmic	0.078441	0.081325	Cytoplasmic	9.97	C:cytoplasm	0.7		C:cytoplasm	0.7		No signal peptide	1	CYT	-0.200913
WP_012855413.1	tRNA1(Val) (adenine(37)-N6)-methyltransferase	probably trmN	-0.768231	Unknown/Cytoplasmic	0.200112	0.079951	Unknown	2.5	C:cytoplasm	0.7		C:cytoplasm	0.7		No signal peptide	0.991	CYT	-0.200913
WP_041359585.1	hypothetical protein		-0.75528	Unknown/Cytoplasmic	0.860958	0.764231	Unknown	2.5	C:extracellular space	0.96	Signal Peptide	C:extracellular space	0.88	Signal Peptide	No signal peptide	1	CYT	-0.200913
WP_012855437.1	peptide chain release factor 1	prfA	-0.738999	Cytoplasmic	0.576505	0.051736	Cytoplasmic	9.97	C:cytoplasm	0.7		C:cytoplasm	0.7		No signal peptide	1	CYT	-0.200913
WP_020002555.1	DUF402 domain-containing protein		-0.736142	Unknown/Cytoplasmic	0.067207	0.055611	Cytoplasmic	9.67	C:cytoplasm	0.7		C:outer membrane	0.74	Transmembrane Beta Strand	No signal peptide	0.999	CYT	-0.200913
WP_012855471.1	hypoxanthine phosphoribosyltransferase	hpt	-0.73403	Cytoplasmic	0.25347	0.365271	Cytoplasmic	9.97	C:cytoplasm	0.7		C:cytoplasm	0.7		No signal peptide	0.998	CYT	-0.200913
WP_012855470.1	deoxyguanosine kinase	dgk	-0.731183	Unknown/Cytoplasmic	0.377092	0.353106	CytoplasmicMembrane	8.16	C:cytoplasm	0.7		C:cytoplasm	0.7		No signal peptide	0.995	CYT	-0.200913
WP_012855542.1	DNA-directed RNA polymerase subunit beta'	rpoC	-0.729734	Unknown/Cytoplasmic	0.968378	0.047023	Cytoplasmic	9.97	C:plasma membrane	0.86	Transmembrane Alpha Helix	C:plasma membrane	0.86	Transmembrane Alpha Helix	No signal peptide	0.999	CYT	-0.200913
WP_012855402.1	DNA polymerase IV	mucB	-0.727185	Cytoplasmic	0.359602	0.199018	Cytoplasmic	7.5	C:cytoplasm	0.7		C:cytoplasm	0.7		No signal peptide	0.998	CYT	-0.200913
WP_012855668.1	YihA family ribosome biogenesis GTP-binding protein	engB	-0.726182	Unknown/Cytoplasmic	0.315165	0.037788	Unknown	2.5	C:cytoplasm	0.7		C:cytoplasm	0.7		No signal peptide	0.981	CYT	-0.200913
WP_012855539.1	DegV family EDD domain-containing protein		-0.717975	Unknown/Cytoplasmic	0.902268	0.905146	Unknown	2.5	C:extracellular space	0.97	Signal Peptide	C:extracellular space	0.88	Signal Peptide	No signal peptide	0.945	CYT	-0.200913
WP_012855628.1	16S rRNA (guanine(527)-N(7))-methyltransferase RsmG	gidB	-0.716522	Unknown/Cytoplasmic	0.788238	0.312986	Unknown	2.5	C:extracellular space	0.83	Signal Peptide	C:plasma membrane	0.92	Transmembrane Alpha Helix	No signal peptide	0.999	CYT	-0.200913
WP_012855399.1	TlyA family rRNA (cytidine-2'-O)-methyltransferase	tlyA	-0.710493	Cytoplasmic	0.181038	0.130483	Cytoplasmic	7.5	C:cytoplasm	0.7		C:cytoplasm	0.7		No signal peptide	1	CYT	-0.200913
WP_012855757.1	16S rRNA (guanine(966)-N(2))-methyltransferase RsmD	probably rsmD	-0.702596	Cytoplasmic	0.269879	0.214293	Cytoplasmic	7.5	C:cytoplasm	0.7		C:cytoplasm	0.7		No signal peptide	0.989	CYT	-0.200913
WP_012855626.1	ABC transporter ATP-binding protein		-0.696592	Unknown/Cytoplasmic	0.048267	0.039682	CytoplasmicMembrane	8.78	C:cytoplasm	0.7		C:cytoplasm	0.7		No signal peptide	1	CYT	-0.200913
WP_012855316.1	1-acyl-sn-glycerol-3-phosphate acyltransferase	plsC	-0.696262	CytoplasmicMembrane	0.854399	0.490316	CytoplasmicMembrane	9.51	C:cytoplasm	0.7		C:cytoplasm	0.7		No signal peptide	0.918	CYT	-0.200913
WP_012855477.1	NAD-dependent DNA ligase LigA	ligA	-0.691106	Cytoplasmic	0.303197	0.095301	Cytoplasmic	7.5	C:cytoplasm	0.7		C:cytoplasm	0.7		No signal peptide	1	CYT	-0.200913
WP_012855356.1	hypothetical protein		-0.673158	CytoplasmicMembraner/Lipoprotein	0.208824	0.221439	Unknown	3.33	C:cytoplasm	0.7		C:cytoplasm	0.7		Lipo signal peptide. Most likely cleavage site: 1 - 25 [SAS-CS]	1	SpI	16.3924
WP_012855433.1	rRNA pseudouridine synthase	rluB	-0.649272	Cytoplasmic	0.086834	0.05062	Cytoplasmic	9.97	C:cytoplasm	0.7		C:cytoplasm	0.7		No signal peptide	1	CYT	-0.200913
WP_012855418.1	RluA family pseudouridine synthase	rluD	-0.648308	Cytoplasmic	0.319537	0.05835	Cytoplasmic	9.97	C:cytoplasm	0.7		C:cytoplasm	0.7		No signal peptide	1	CYT	-0.200913
WP_012855592.1	hypothetical protein		-0.635524	Unknown/Cytoplasmic	0.281861	0.33312	Unknown	2.5	C:cytoplasm	0.7		C:cytoplasm	0.7		No signal peptide	1	CYT	-0.200913
WP_012855641.1	oligoendopeptidase F	pepF	-0.632083	Cytoplasmic	0.198685	0.243337	Cytoplasmic	9.67	C:cytoplasm	0.7		C:cytoplasm	0.7		No signal peptide	1	CYT	-0.200913
WP_012855532.1	XRE family transcriptional regulator		-0.625115	Cytoplasmic	0.191789	0.063728	Cytoplasmic	7.5	C:cytoplasm	0.7		C:cytoplasm	0.7		No signal peptide	0.995	CYT	-0.200913
WP_012855408.1	alanine--tRNA ligase	alaS	-0.622777	Unknown/Cytoplasmic	0.964309	0.443065	Cytoplasmic	9.97	C:plasma membrane	0.9	Transmembrane Alpha Helix	C:plasma membrane	0.9	Transmembrane Alpha Helix	No signal peptide	0.959	CYT	-0.200913
WP_012855717.1	GTPase Era	era	-0.62097	Unknown/Cytoplasmic	0.157005	0.040768	CytoplasmicMembrane	8.78	C:cytoplasm	0.7		C:cytoplasm	0.7		No signal peptide	0.998	CYT	-0.200913
WP_012855330.1	Lmp1 protein	lmp1	-0.611879	CytoplasmicMembrane/Large Outside fragment	0.836661	0.673304	Unknown	3.33	C:extracellular space	0.87	Signal Peptide	C:extracellular space	0.88	Signal Peptide	Sec signal peptide. Most likely cleavage site: 1 - 33 [ARR-HK]	0.939	SpI	3.34887
WP_012855582.1	leucine--tRNA ligase	leuS	-0.610332	Cytoplasmic	0.427324	0.111554	Cytoplasmic	9.97	C:cytoplasm	0.7		C:cytoplasm	0.7		No signal peptide	0.977	CYT	-0.200913
